# Supplementary material for: Gas phase synthesis of the C40 nano bowl C40H10
Source: Nat Commun. 2023 Mar 18;14:1527. doi: 10.1038/s41467-023-37058-y (PMC10024697; doi:10.1038/s41467-023-37058-y)
Supplement: Supplementary file 3 — Supplementary Data 1 [file 41467_2023_37058_MOESM3_ESM.xlsx]

## Sheet: Sheet1
						Supplementary Data 1. Input file for RRKM-ME calculations for the [C20H9]• + C4H4 reaction using the MESS package
TemperatureList[K] 500. 600. 700. 800. 900. 1000. 1125. 1250. 1375. 1500. 1650. 1750. 1800. 2000. 2250. 2500.
PressureList[atm] 0.03 1. 10. 100.
EnergyStepOverTemperature 0.2 #Ratio of discretization energy step to T
ExcessEnergyOverTemperature 100
ModelEnergyLimit[kcal/mol]	900
WellCutoff 10
ChemicalEigenvalueMax 0.2
ChemicalEigenvalueMin 1.e-6 #only for direct diagonalization method
CalculationMethod direct
EigenvalueOutput			eigenvalue.out
Reactant p0 #ground energy of bimolecular species will be used as a reference.
Model
EnergyRelaxation
Exponential
Factor[1/cm] 247 ! Jasper universal
Power 0.85
!Factor[1/cm] 424 ! Jasper calc N2
!Power			0.62
ExponentCutoff		15
End
CollisionFrequency
LennardJones
Epsilons[1/cm] 101.5 1017.7
Sigmas[angstrom] 3.6154 8.115
Masses[amu] 28. 301.10173
End
OutputTemperatureStep[K] 100
OutputTemperatureSize 20
OutputReferenceEnergy[kcal/mol] 0.
!-------------------------------------------------------------------------------------------------------
!-------well_i2------------
Well i2
Species
RRHO
Geometry[angstrom] 37
C	1.97392	0.993994	-0.130751
C	0.898035	0.101092	-0.354006
C	1.3205	-1.19294	0.036603
C	2.65311	-1.09734	0.50469
C	3.05639	0.255373	0.401897
C	4.01833	0.816823	1.2208
C	3.95276	2.2579	1.31661
C	2.89109	2.98099	0.795432
C	1.78423	2.33758	0.123713
C	0.444837	-2.17338	0.463023
C	1.05428	-3.21582	1.2586
C	2.3578	-3.12006	1.71898
C	3.189	-1.97236	1.43075
C	-0.426687	0.494206	-0.346911
C	-1.36421	-0.584822	-0.118461
C	-0.949485	-1.84999	0.268016
C	4.73448	-0.135326	2.04041
C	4.34094	-1.46042	2.13968
C	0.430014	2.79774	-0.0816691
C	-0.637337	1.93593	-0.305001
C	-2.65644	2.293	-1.77251
C	-3.89604	1.74208	-1.97532
C	-5.00007	1.24597	-2.14228
C	-2.04629	2.49314	-0.408726
H	4.70703	2.78886	1.88877
H	2.8548	4.05005	0.979722
H	0.452323	-4.05869	1.58315
H	2.72748	-3.89126	2.38737
H	-2.42955	-0.39262	-0.174975
H	-1.70756	-2.58842	0.509308
H	5.55033	0.209364	2.66789
H	4.86393	-2.10319	2.84073
H	0.211432	3.85581	0.031035
H	-2.07982	2.61237	-2.63533
H	-2.01615	3.56632	-0.180638
H	-5.96108	0.821171	-2.29775
H	-2.69211	2.03542	0.346526
Core RigidRotor
SymmetryFactor 0.5
End
Frequencies[1/cm] 105
23.357	28.9375	71.7181
136.995	141.392	146.308
173.633	232.589	253.911
284.657	300.057	320.504
369.404	389.118	411.497
418.808	436.696	439.775
447.938	455.226	486.448
507.353	549.531	554.747
570.015	579.919	593.669
612.059	618.738	625.173
647.581	647.924	653.013
657.92	674.168	702.083
730.519	763.459	767.39
795.626	814.187	815.533
829.942	834.773	848.464
867.285	889.713	893.389
923.402	963.638	969.951
975.084	979.235	1001.47
1029.7	1066.25	1091.52
1124.75	1141.72	1161.54
1164.19	1167.33	1183.56
1187.27	1206.83	1210.36
1230.96	1234.16	1256.28
1294.97	1329.51	1338.8
1372.41	1377.51	1398.13
1408.05	1425.73	1442.33
1447.43	1458.54	1467.71
1471.5	1475.06	1484.37
1488.12	1509.64	1652.35
1654.05	1655	1655.08
1657.68	2014.7	3000.95
3059.46	3151.27	3154.03
3154.37	3155.03	3155.47
3160.03	3171.55	3172.29
3173.23	3184.42	3467.21
ZeroEnergy[kcal/mol] -46.4
ElectronicLevels[1/cm] 1
0 2
End
End
!----------------------------------
!-------well_i3------------
Well i3
Species
RRHO
Geometry[angstrom] 37
C	2.55646	0.768542	-1.29942
C	1.7899	-0.424319	-1.31655
C	2.55566	-1.4373	-0.689837
C	3.78628	-0.870638	-0.27965
C	3.78468	0.495038	-0.650969
C	4.51422	1.45707	0.0226823
C	4.03531	2.80887	-0.157742
C	2.83133	3.08629	-0.784195
C	1.98605	2.03603	-1.30373
C	1.99145	-2.53323	-0.0644013
C	2.85073	-3.18176	0.901035
C	4.05258	-2.62357	1.30513
C	4.52146	-1.3589	0.783988
C	0.406431	-0.44705	-1.35148
C	-0.180935	-1.6888	-0.899355
C	0.572114	-2.67876	-0.285719
C	5.44646	0.928775	0.993577
C	5.45046	-0.409054	1.35469
C	0.588384	1.95625	-1.56293
C	-0.222501	0.854836	-1.60103
C	-1.72263	0.986402	-1.76715
C	-2.45285	1.16662	-0.410275
C	-3.9028	1.24571	-0.557858
C	-5.0936	1.30634	-0.708144
H	4.58451	3.63229	0.287517
H	2.47875	4.1112	-0.809762
H	2.51015	-4.08742	1.39275
H	4.60862	-3.11194	2.09901
H	-1.25456	-1.83053	-0.961537
H	0.0556246	-3.54716	0.11084
H	6.10529	1.60914	1.52362
H	6.11278	-0.726363	2.15383
H	-2.12305	0.104547	-2.27372
H	-1.94746	1.84606	-2.4011
H	-2.19899	0.337217	0.25825
H	-2.0811	2.07585	0.0733874
H	-6.14716	1.36246	-0.831283
Core RigidRotor
SymmetryFactor 0.5
End
Frequencies[1/cm] 105
34.1288	37.7044	68.2946
126.322	142.292	142.774
169.271	229.693	241.303
284.062	301.502	317.208
347.897	349.803	407.935
417.188	434.51	440.142
455.476	478.109	491.639
549.062	552.818	574.318
583.321	600.455	613.075
630.512	640.685	650.886
654.426	665.49	672.076
677.03	694.034	725.86
755.631	767.432	776.335
796.408	804.043	814.946
829.911	832.684	850.362
870.853	920.055	962.19
964.645	969.607	974.705
978.721	993.399	1010.51
1026.91	1062.47	1087.87
1114.9	1160.57	1161.23
1164.85	1177.39	1190.86
1206.67	1224.54	1232.03
1245.48	1285.81	1288.65
1315.26	1324.84	1341.06
1362.41	1374.87	1385.23
1424.9	1438.7	1445.82
1453.21	1464.33	1465.4
1474.54	1478.81	1484.51
1499.95	1505.31	1609.75
1643.02	1652.25	1653.78
1655.24	2220.82	3028.18
3053.2	3057.51	3099.42
3155.95	3156.67	3158.28
3161.57	3173.11	3174.08
3176.53	3182.97	3477.34
ZeroEnergy[kcal/mol] -23.0
ElectronicLevels[1/cm] 1
0 2
End
End
!----------------------------------
!-------well_i4------------
Well i4
Species
RRHO
Geometry[angstrom] 37
C	1.25434	0.737526	-1.16306
C	0.520866	-0.470483	-1.19879
C	1.27229	-1.4572	-0.517523
C	2.47022	-0.859217	-0.0599182
C	2.45784	0.498631	-0.456629
C	3.13904	1.48629	0.228634
C	2.6417	2.82226	-0.00693964
C	1.46343	3.05639	-0.698884
C	0.656412	1.98017	-1.2316
C	0.698712	-2.55343	0.0976499
C	1.52018	-3.16593	1.11726
C	2.69123	-2.57715	1.56842
C	3.16334	-1.31411	1.04607
C	-0.857699	-0.510999	-1.30865
C	-1.44264	-1.76038	-0.862238
C	-0.706113	-2.72566	-0.1941
C	4.03422	0.995133	1.25268
C	4.04596	-0.335187	1.64101
C	-0.754074	1.95903	-1.58816
C	-1.48636	0.757594	-1.62015
C	-2.95603	0.81449	-1.99877
C	-1.47606	3.23179	-1.82571
C	-3.68065	2.08744	-1.49795
C	-2.79552	3.2402	-1.76983
H	3.15066	3.6685	0.443596
H	1.10264	4.07753	-0.753757
H	1.17248	-4.06789	1.61103
H	3.21558	-3.04016	2.39835
H	-2.50862	-1.92668	-0.969504
H	-1.22886	-3.5952	0.191848
H	4.65506	1.69797	1.79926
H	4.67582	-0.623635	2.47663
H	-3.4863	-0.0687277	-1.63657
H	-3.02219	0.790181	-3.09526
H	-0.897054	4.13172	-2.00647
H	-3.88109	2.03	-0.418914
H	-4.64999	2.17961	-1.99596
Core RigidRotor
SymmetryFactor 0.5
End
Frequencies[1/cm] 105
64.3168	97.3821	138.105
154.601	156.118	204.127
237.029	288.613	303.588
319.513	332.032	356.028
397.827	408.182	418.117
440.284	454.191	488.002
488.834	526.4	550.972
554.953	581.656	588.281
611.97	615.21	643.617
644.687	655.978	672.408
686.204	700.839	718.201
754.378	765.201	796.024
804.893	813.618	814.132
820.5	827.543	841.687
847.98	897.732	908.278
957.116	960.83	964.551
970.281	974.808	978.169
989.074	1014.9	1042.43
1072.46	1097.39	1151.06
1163.9	1165.49	1172.38
1180.82	1194.31	1197.26
1215.69	1227.77	1231.51
1254.33	1270.15	1325.02
1330.1	1340.73	1345.27
1367.49	1372.46	1395.97
1425.63	1426.94	1443.02
1453.86	1459.49	1464.64
1471.42	1473.6	1481.46
1486.59	1507.07	1633.84
1648.61	1655.44	1655.5
1657.27	1686.04	2989.42
2999.97	3060.17	3080.77
3153.84	3154.57	3154.95
3157.6	3159.43	3171.13
3172.27	3178.37	3179.18
ZeroEnergy[kcal/mol] -59.8
ElectronicLevels[1/cm] 1
0 2
End
End
!----------------------------------
!-------well_i5------------
Well i5
Species
RRHO
Geometry[angstrom] 37
C	1.10056	0.759528	-0.876016
C	0.371131	-0.454879	-0.965785
C	1.13131	-1.46768	-0.342686
C	2.33084	-0.886097	0.134248
C	2.31075	0.489722	-0.194684
C	2.9978	1.44512	0.531027
C	2.49263	2.78586	0.368546
C	1.30483	3.04705	-0.301882
C	0.501776	1.99838	-0.883417
C	0.569126	-2.59897	0.222126
C	1.40415	-3.25659	1.20052
C	2.57699	-2.68446	1.66951
C	3.03715	-1.39337	1.20817
C	-1.00774	-0.496988	-1.06323
C	-1.58434	-1.76967	-0.676601
C	-0.836566	-2.76416	-0.0642883
C	3.90637	0.905442	1.51909
C	3.92491	-0.441998	1.84049
C	-0.924699	1.99976	-1.24715
C	-1.65186	0.771125	-1.31642
C	-3.14375	0.788296	-1.57042
C	-1.60538	3.22565	-1.46533
C	-3.73701	2.13853	-1.81952
C	-2.98661	3.27143	-1.76128
H	2.99892	3.61156	0.858459
H	0.939104	4.06786	-0.2984
H	1.06662	-4.18439	1.65171
H	3.11257	-3.18639	2.4691
H	-2.65078	-1.93332	-0.78581
H	-1.35077	-3.65568	0.280952
H	4.53317	1.58159	2.09195
H	4.56602	-0.770367	2.65253
H	-3.66349	0.315766	-0.718307
H	-3.37628	0.12261	-2.41773
H	-1.04554	4.15119	-1.42118
H	-4.79708	2.18823	-2.04332
H	-3.45082	4.23516	-1.94334
Core RigidRotor
SymmetryFactor 0.5
End
Frequencies[1/cm] 105
62.7875	93.4044	132.847
140.926	162.667	198.446
223.339	288.268	304.609
322.608	331.077	383.676
397.346	415.249	440.481
453.867	467.858	502.646
504.985	530.642	550.793
569.491	583.831	610.967
615.55	617.955	639.196
645.607	660.136	670.544
680.64	696.824	709.648
720.746	764.709	786.216
795.878	808.792	812.963
813.471	821.776	828.95
847.113	898.269	933.165
936.38	958.778	962.575
969.212	971.306	974.653
978.206	987.027	1035.9
1067.19	1096.27	1102.19
1158.1	1162.74	1166.21
1183.36	1188.77	1197.2
1205.16	1212.41	1220.39
1232.93	1256.97	1268.89
1313.67	1333.14	1342.54
1372.24	1381.57	1406.49
1423.42	1427.19	1439.14
1442.34	1452.09	1455.24
1467.32	1474	1480.02
1489.71	1507.14	1587.16
1632.87	1648.26	1654.83
1656.28	1658.53	2919.76
2945.2	3153.34	3154.12
3156.29	3157.47	3158.5
3170.65	3171.81	3174.93
3178.21	3178.56	3194.74
ZeroEnergy[kcal/mol] -93.3
ElectronicLevels[1/cm] 1
0 2
End
End
!----------------------------------
!-------well_i16------------
Well i16
Species
RRHO
Geometry[angstrom] 37
C	1.35143	0.743676	-0.933285
C	0.544867	-0.41756	-0.993248
C	1.22204	-1.45276	-0.304127
C	2.44358	-0.928918	0.183911
C	2.52253	0.429755	-0.204176
C	3.23895	1.37413	0.506996
C	2.8244	2.73951	0.27267
C	1.67721	3.04637	-0.442076
C	0.824499	2.01849	-0.996224
C	0.566141	-2.50992	0.297649
C	1.32631	-3.17576	1.33205
C	2.52014	-2.66087	1.81128
C	3.07975	-1.42717	1.30533
C	-0.830517	-0.376348	-1.12817
C	-1.50465	-1.58061	-0.693219
C	-0.841242	-2.59245	-0.016513
C	4.07823	0.826329	1.54936
C	4.00318	-0.504684	1.92804
C	-0.570925	2.07102	-1.36289
C	-1.37095	0.9388	-1.43589
C	-3.19261	2.18851	-2.69934
C	-2.87712	1.08639	-1.73064
C	-3.64882	1.20711	-0.486524
C	-4.28393	1.30685	0.528285
H	3.37215	3.55044	0.742237
H	1.36989	4.08538	-0.504961
H	0.912453	-4.05552	1.81453
H	2.99613	-3.15673	2.65133
H	-2.58006	-1.66562	-0.802382
H	-1.42511	-3.42422	0.364635
H	4.72413	1.48891	2.11672
H	4.59332	-0.833831	2.77747
H	-1.04692	3.03552	-1.51016
H	-2.66221	2.22615	-3.64243
H	-4.01633	2.86531	-2.52235
H	-3.1851	0.139078	-2.2052
H	-4.83672	1.39577	1.431
Core RigidRotor
SymmetryFactor 0.5
End
Frequencies[1/cm] 105
28.1926	49.5142	100.739
120.193	138.856	145.844
149.713	190.599	238.743
278.01	285.625	297.341
318.034	347.481	378.076
414.179	433.22	441.777
454.774	463.965	480.053
494.238	546.604	549.797
555.209	577.015	595.961
613.452	628.319	633.73
647.36	654.119	666.586
668.439	678.427	680.015
702.773	746.917	763.341
767.188	797.167	810.199
814.186	824.042	831.592
849.53	850.287	874.047
909.295	918.247	962.869
967.303	972.678	976.567
978.823	1060.89	1083.96
1089.22	1091.94	1123.36
1161.88	1164.29	1168.86
1186.48	1197.71	1204.6
1225.15	1227.66	1241.7
1256.86	1302.76	1330.29
1338.11	1371.71	1377.75
1403.38	1426.03	1442.65
1443.86	1447.87	1458.62
1467.68	1473	1484.49
1486.99	1509.48	1651.93
1653.75	1654.71	1655.04
1657.49	2218.65	2930.3
3147.57	3154.92	3155.76
3155.97	3159.79	3160.07
3172.11	3172.96	3173.71
3180.25	3265.91	3477.12
ZeroEnergy[kcal/mol] -32.6
ElectronicLevels[1/cm] 1
0 2
End
End
!----------------------------------
!-------well_i17------------
Well i17
Species
RRHO
Geometry[angstrom] 37
C	1.60927	0.742293	-1.06612
C	0.87248	-0.465963	-1.11424
C	1.62971	-1.4625	-0.452291
C	2.83015	-0.868486	0.00732151
C	2.81661	0.495114	-0.371848
C	3.49552	1.4767	0.326063
C	2.99429	2.81578	0.112062
C	1.81112	3.05697	-0.569123
C	1.0057	1.98302	-1.10584
C	1.05472	-2.56067	0.159451
C	1.88207	-3.18541	1.16782
C	3.05525	-2.6023	1.61874
C	3.52555	-1.33394	1.10736
C	-0.505384	-0.507386	-1.20774
C	-1.09631	-1.74967	-0.762446
C	-0.353554	-2.7252	-0.114307
C	4.39404	0.974051	1.34157
C	4.40836	-0.361208	1.71234
C	-0.401292	1.95352	-1.43424
C	-1.13947	0.776745	-1.485
C	-3.50033	1.9878	-1.42795
C	-2.61078	0.803317	-1.76004
C	-3.61294	0.717455	-0.64706
C	-4.12813	0.0179146	0.295121
H	3.5057	3.65592	0.571253
H	1.44191	4.07661	-0.617239
H	1.53522	-4.09138	1.65468
H	3.58287	-3.0733	2.44216
H	-2.16798	-1.89071	-0.840846
H	-0.875718	-3.5916	0.279125
H	5.01438	1.67083	1.89639
H	5.03943	-0.659628	2.54354
H	-0.925167	2.89206	-1.58048
H	-3.0657	2.83616	-0.910066
H	-4.30284	2.23259	-2.11631
H	-2.90675	0.247017	-2.6485
H	-4.8727	0.0773233	1.07157
Core RigidRotor
SymmetryFactor 0.5
End
Frequencies[1/cm] 105
38.7562	49.1183	109.009
138.997	145.426	155.635
213.53	280.364	282.113
300.448	303.772	320.806
343.371	395.053	413.179
436.169	438.945	455.006
464.827	489.007	536.452
549.711	566.572	581.259
595.856	613.211	627.106
635.468	651.884	656.787
665.585	675.675	689.219
719.06	740.037	761.963
767.029	776.696	799.038
812.052	815.269	819.154
832.801	846.646	849.766
871.534	894.378	908.273
925.118	963.101	969.117
970.905	974.911	978.713
1026.71	1053.17	1065.89
1089.27	1093.21	1114.85
1143.83	1161.5	1164.62
1167.31	1186.97	1202.03
1210.16	1230.81	1237.49
1256.24	1322.83	1330.38
1355.11	1362.42	1377.37
1403.53	1425.68	1441.38
1448.28	1453.3	1457.59
1467.56	1473.6	1483.68
1489.11	1509.13	1651.43
1653.17	1654.66	1654.99
1657.36	1782.24	3096.2
3107.88	3153.83	3154.37
3155.01	3161.12	3169.36
3171.27	3171.75	3172.85
3186.59	3193.84	3263.78
ZeroEnergy[kcal/mol] -23.1
ElectronicLevels[1/cm] 1
0 2
End
End
!----------------------------------
!-------well_i18------------
Well i18
Species
RRHO
Geometry[angstrom] 37
C	2.06914	1.0112	-0.396807
C	1.03422	0.0375308	-0.495136
C	1.58789	-1.20808	-0.114748
C	2.94929	-1.00625	0.214724
C	3.24223	0.367057	0.0429014
C	4.24942	1.01362	0.74014
C	4.09854	2.45145	0.804197
C	2.94515	3.08749	0.379777
C	1.81381	2.35281	-0.154632
C	0.83825	-2.24499	0.410909
C	1.60524	-3.22498	1.15067
C	2.93605	-3.02276	1.47314
C	3.64385	-1.81993	1.08927
C	-0.311357	0.327576	-0.39903
C	-1.12411	-0.800744	-0.0155168
C	-0.580768	-2.02468	0.363165
C	5.10913	0.136026	1.49593
C	4.82384	-1.2125	1.66086
C	0.446276	2.72675	-0.270373
C	-0.632081	1.77965	-0.448171
C	-3.17304	1.53447	-0.916515
C	-4.18604	2.3492	-1.58718
C	-5.01431	3.02715	-2.1316
C	-1.90938	2.30147	-0.624129
H	4.87353	3.04784	1.27529
H	2.85741	4.1582	0.533542
H	1.10644	-4.10592	1.542
H	3.43111	-3.75305	2.1054
H	-2.1963	-0.692886	0.0795693
H	-1.25658	-2.79534	0.719924
H	5.95953	0.551056	2.02774
H	5.46304	-1.79915	2.3129
H	0.163669	3.77036	-0.176556
H	-2.95387	0.657234	-1.53546
H	-3.60943	1.14072	0.0150088
H	-5.74744	3.62104	-2.61964
H	-2.01839	3.37957	-0.58125
Core RigidRotor
SymmetryFactor 0.5
End
Frequencies[1/cm] 105
26.7022	73.475	89.7425
133.51	136.948	149.194
184.87	230.559	270.876
285.827	295.609	313.267
337.085	353.467	394.078
410.189	437.645	453.76
470.288	478.106	478.692
542.968	549.004	569.77
587.865	598.3	610.186
625.564	645.885	649.496
662.209	662.888	669.053
684.859	697.856	711.261
732.878	760.5	765.98
787.58	808.358	812.62
823.079	831.231	843.846
850.401	869.703	918.422
932.993	958.795	962.861
964.551	972.034	976.442
1024	1057.19	1078.5
1100.47	1113.03	1158.77
1162.92	1170.29	1188.48
1193.48	1213.5	1217.3
1220.79	1235.69	1260.47
1299.21	1323.77	1337.71
1345.85	1373.87	1403.66
1412.82	1426.85	1438.41
1445.64	1454.19	1458.89
1465.74	1474.22	1478.5
1492.12	1509.47	1614
1636.89	1649.27	1652.76
1655.94	2227.5	2958.28
3033.88	3154.9	3155.73
3155.99	3160.89	3162.99
3170.16	3172.13	3173.09
3173.79	3204.95	3477.54
ZeroEnergy[kcal/mol] -46.7
ElectronicLevels[1/cm] 1
0 2
End
End
!----------------------------------
!-------c4h4_c20h9_p0------------
Bimolecular p0
Fragment c20h9
RRHO
Geometry[angstrom] 29
C	-0.947359	1.0745	-0.626459
C	-0.944448	-0.341062	-0.626638
C	0.401811	-0.778978	-0.632291
C	1.23502	0.365632	-0.632997
C	0.402457	1.51163	-0.634859
C	0.815639	2.72795	-0.100959
C	-0.306457	3.54314	0.230248
C	-1.6216	3.18393	0.261102
C	-1.98552	1.81686	-0.09093
C	0.798238	-1.99581	-0.109915
C	2.19941	-2.06921	0.238985
C	3.01434	-0.948706	0.24099
C	2.51371	0.362283	-0.106909
C	-1.97526	-1.09696	-0.099066
C	-1.60813	-2.45148	0.248563
C	-0.29027	-2.87902	0.243731
C	2.21214	2.79246	0.261371
C	3.01951	1.66711	0.253398
C	-3.15517	1.0487	0.266279
C	-3.14999	-0.337493	0.262217
H	-2.37741	3.87955	0.614107
H	2.6108	-3.00775	0.596761
H	4.03336	-1.0509	0.600292
H	-2.3711	-3.13325	0.610775
H	-0.06977	-3.87955	0.601921
H	2.62053	3.72718	0.628735
H	4.03756	1.76166	0.617401
H	-4.03756	1.56171	0.634859
H	-4.02968	-0.857681	0.627942
Core RigidRotor
SymmetryFactor 0.5
End
Frequencies[1/cm] 81
138.709	140.927	149.519
276.543	282.864	310.816
318.201	408.049	416.472
435.38	440.422	446.83
457.216	532.202	548.871
554.134	562.921	596.175
606.382	614.219	646.53
649.104	650.768	663.708
676.356	751.23	758.016
766.416	783.059	799.7
814.552	828.686	842.538
856.273	862.515	864.837
932.183	964.377	969.506
974.873	979.112	1043.72
1075.8	1087.33	1159.44
1161.05	1162.16	1168.84
1178.58	1193.07	1215.25
1229.14	1245.34	1312.41
1317.46	1357.67	1373.6
1377.09	1425.12	1436.44
1442.22	1455.03	1463.52
1464.99	1474.48	1479.8
1505.18	1608.74	1643.81
1651.76	1652.84	1655.01
3150.74	3155.56	3156.23
3156.89	3162.03	3172.73
3173.52	3174.41	3182.75
ZeroEnergy[kcal/mol] 0.0
ElectronicLevels[1/cm] 1
0 2
End
Fragment c4h4
RRHO
Geometry[angstrom] 8
C	-0.6095	-0.295106	0.160027
C	0.674403	0.317346	0.169255
C	1.77724	0.801474	0.189208
C	-1.74322	0.325351	-0.182493
H	-0.637996	-1.34075	0.45697
H	2.74522	1.23911	0.20295
H	-2.69012	-0.200407	-0.167971
H	-1.75244	1.36617	-0.483485
Core RigidRotor
SymmetryFactor 1
End
Frequencies[1/cm] 18
224.483	316.591	557.716
648.645	681.245	703.565
892.291	954.833	1010.11
1111.5	1321.02	1443.58
1668.6	2205.46	3136.21
3147.51	3236.32	3474.96
ZeroEnergy[kcal/mol] 0.0
ElectronicLevels[1/cm] 1
0 1
End
GroundEnergy[kcal/mol] 0.0
End
!-------h_c24h12_p1------------
Bimolecular p1
Fragment c24h12
RRHO
Geometry[angstrom] 36
C	0.800959	0.477533	-1.20229
C	-0.140336	-0.595415	-1.25179
C	0.52309	-1.77085	-0.836816
C	1.86327	-1.43587	-0.531774
C	2.03309	-0.0496611	-0.757411
C	2.98991	0.706097	-0.102762
C	2.71367	2.11922	-0.086435
C	1.49999	2.63454	-0.524887
C	0.444118	1.79327	-1.03026
C	-0.1297	-2.84984	-0.266809
C	0.726493	-3.72759	0.500244
C	2.03867	-3.39742	0.798302
C	2.6353	-2.15435	0.360707
C	-1.498	-0.420468	-1.13238
C	-2.21565	-1.60078	-0.720276
C	-1.56611	-2.75915	-0.311495
C	3.93645	-0.0686764	0.66904
C	3.76804	-1.42618	0.88924
C	-0.995623	2.06768	-1.17359
C	-1.9521	0.977427	-1.22388
C	-3.31789	1.29613	-1.31483
C	-3.7617	2.60665	-1.36436
C	-2.84006	3.65719	-1.31591
C	-1.48629	3.38391	-1.21853
H	3.42961	2.80026	0.362616
H	1.32611	3.69667	-0.392127
H	0.311225	-4.63279	0.931889
H	2.60126	-4.0569	1.45156
H	-3.29636	-1.5723	-0.635163
H	-2.16713	-3.57928	0.0682408
H	4.75871	0.436666	1.1657
H	4.46508	-1.93238	1.54958
H	-4.04039	0.489353	-1.36168
H	-4.82227	2.81599	-1.44508
H	-3.18284	4.68471	-1.35894
H	-0.779996	4.20577	-1.19023
Core RigidRotor
SymmetryFactor 1
End
Frequencies[1/cm] 102
69.1734	108.374	135.51
159.858	190.043	204.904
283.349	304.273	327.204
328.664	350.571	400.426
415.189	441.25	441.671
478.561	481.712	513.76
539.09	543.45	551.432
589.149	606.855	613.004
620.269	639.132	654.803
656.653	671.951	684.617
717.648	726.555	753.633
768.66	770.719	802.53
812.646	815.194	820.125
827.661	833.93	848.922
884.746	902.883	955.474
959.17	964.177	969.598
976.187	988.569	989.728
993.751	1064.28	1065.45
1072.53	1099.07	1151.51
1164.78	1165.34	1166.77
1185.85	1193.75	1213.65
1228.18	1229.84	1262.13
1270.3	1309.29	1316.79
1330.37	1344.86	1374.52
1398.47	1426.78	1438.49
1448.9	1455.35	1461.35
1466.63	1475.72	1483.39
1502.48	1510.19	1575.66
1646.45	1649.26	1653.97
1657.23	1659.29	1669.59
3153.98	3154.74	3158.56
3158.8	3164.04	3171.21
3171.38	3172.41	3177.29
3179.37	3183.33	3192.09
ZeroEnergy[kcal/mol] 0.0
ElectronicLevels[1/cm] 1
0 1
End
Fragment H
Atom
Mass[amu] 1
ElectronicLevels[1/cm] 1
0 2
End
GroundEnergy[kcal/mol] -70.0
End
!-------h_c24h12_p10------------
Bimolecular p10
Fragment c24h12
RRHO
Geometry[angstrom] 36
C	1.04433	-0.0454091	-0.515818
C	0.110236	-1.10549	-0.59312
C	0.754707	-2.28188	-0.136745
C	2.08126	-1.94509	0.224437
C	2.2595	-0.561106	-0.0093583
C	3.16684	0.20941	0.694177
C	2.88174	1.6279	0.683752
C	1.69203	2.13318	0.18668
C	0.660731	1.27217	-0.352925
C	0.0739342	-3.34545	0.423278
C	0.886232	-4.21132	1.24865
C	2.18268	-3.8779	1.60612
C	2.80258	-2.64532	1.1732
C	-1.25659	-0.916972	-0.523898
C	-1.9922	-2.10543	-0.146445
C	-1.36213	-3.25499	0.304765
C	4.07056	-0.547466	1.53017
C	3.89807	-1.90418	1.75717
C	-0.74788	1.51225	-0.503324
C	-1.69227	0.481755	-0.602617
C	-3.12585	0.753793	-0.679367
C	-3.79177	1.86657	-1.06316
C	-3.26366	3.09717	-1.52379
C	-2.89629	4.17177	-1.93135
H	3.57681	2.31401	1.15723
H	1.49793	3.19607	0.288182
H	0.445684	-5.10591	1.67719
H	2.70925	-4.52346	2.30185
H	-3.07591	-2.09307	-0.132429
H	-1.98017	-4.07532	0.655721
H	4.8566	-0.0296319	2.07063
H	4.55638	-2.39671	2.4658
H	-1.11399	2.5291	-0.446892
H	-3.76171	-0.0826991	-0.409806
H	-4.87749	1.82375	-1.04171
H	-2.55508	5.11	-2.29439
Core RigidRotor
SymmetryFactor 0.5
End
Frequencies[1/cm] 102
19.7724	69.8356	91.5161
137.151	143.786	164.679
184.595	269.387	279.952
296.637	303.936	325.281
356.187	403.536	415.563
436.762	447.538	454.571
461.654	522.422	535.105
549.977	564.466	583.328
592.024	611.063	624.521
630.712	636.813	651.02
652.343	670.838	675.121
694.494	703.658	761.157
766.36	771.411	782.801
797.494	813.971	816.856
829.928	837.375	848.748
875.979	908.983	914.032
960.54	961.587	966.708
973.511	977.84	983.223
1016.99	1069.85	1092.84
1122.44	1161.82	1164.17
1170.38	1188.9	1203.06
1210.91	1222.96	1230.99
1260.09	1274.04	1330.65
1332.93	1366.75	1377.81
1399.03	1425.54	1440.64
1446.14	1452.64	1458.24
1468.09	1475.58	1483.63
1488.34	1509.89	1630.16
1651.66	1654.52	1655.25
1657.37	1659.29	2187.67
3137.58	3154.85	3155.59
3157.04	3159.28	3169.76
3172	3173.03	3174.44
3183.49	3200.43	3475.72
ZeroEnergy[kcal/mol] 0.0
ElectronicLevels[1/cm] 1
0 1
End
Fragment H
Atom
Mass[amu] 1
ElectronicLevels[1/cm] 1
0 2
End
GroundEnergy[kcal/mol] -8.1
End
!-------h_c24h12_p9------------
Bimolecular p9
Fragment c24h12
RRHO
Geometry[angstrom] 36
C	3.62737	9.46913	-8.36688
C	2.70022	8.40431	-8.46197
C	3.28131	7.26849	-7.84622
C	4.56167	7.63522	-7.36752
C	4.77458	8.99686	-7.68804
C	5.60397	9.8213	-6.95045
C	5.33237	11.2342	-7.10401
C	4.20888	11.6974	-7.76795
C	3.23741	10.7955	-8.35074
C	2.53394	6.2522	-7.28316
C	3.24334	5.45573	-6.30681
C	4.49499	5.81785	-5.83545
C	5.16837	7.01307	-6.29249
C	1.33504	8.59324	-8.55856
C	0.551703	7.43784	-8.17605
C	1.12017	6.32923	-7.56805
C	6.4041	9.13421	-5.96243
C	6.1981	7.79923	-5.65054
C	1.85329	11.0162	-8.66613
C	0.921197	9.97783	-8.79241
C	-0.974536	11.343	-9.70009
C	-2.35476	11.5788	-9.915
C	-3.52092	11.8092	-10.118
C	-0.489205	10.2625	-9.05501
H	5.97584	11.9566	-6.61201
H	4.01382	12.765	-7.77228
H	2.75115	4.59766	-5.86024
H	4.93623	5.23005	-5.03681
H	-0.526399	7.45257	-8.28682
H	0.462075	5.53743	-7.22462
H	7.12902	9.6944	-5.38048
H	6.77009	7.36513	-4.83664
H	1.48168	12.0347	-8.70023
H	-0.29351	12.0863	-10.1061
H	-4.55044	12.0046	-10.2917
H	-1.2048	9.51819	-8.72093
Core RigidRotor
SymmetryFactor 0.5
End
Frequencies[1/cm] 102
38.472	66.2199	99.8074
126.488	140.06	145.327
194.449	220.205	269.546
281.76	299.06	318.148
358.349	398.861	414.241
436.561	441.688	454.69
464.441	499.153	502.134
549.71	554.712	578.142
599.355	612.811	615.02
627.611	635.09	646.622
651.638	661.867	674.518
682.363	697.427	748.154
762.828	767.384	794.87
812.108	814.263	830.321
844.098	849.905	866.712
876.35	900.705	930.312
963.599	967.446	973.916
977.754	980.984	1011.16
1041.08	1070.26	1092.92
1127.03	1162.08	1164.59
1169.13	1188.11	1203.05
1208.41	1228.4	1234.01
1258.01	1290.68	1328.27
1332.74	1349.8	1363.4
1378.55	1404.23	1426.25
1443.03	1446.04	1457.27
1466.48	1472.43	1482.76
1487.15	1509.11	1638.31
1650.83	1654.07	1654.95
1656.94	1663.86	2195.06
3141.42	3155.5	3156.19
3156.5	3160.16	3166.71
3171.08	3172.66	3173.38
3174.16	3184.34	3476.48
ZeroEnergy[kcal/mol] 0.0
ElectronicLevels[1/cm] 1
0 1
End
Fragment H
Atom
Mass[amu] 1
ElectronicLevels[1/cm] 1
0 2
End
GroundEnergy[kcal/mol] -9.8
End
!-------h_c24h12_p8------------
Bimolecular p8
Fragment c24h12
RRHO
Geometry[angstrom] 36
C	1.31986	0.871626	-0.448453
C	0.539124	-0.306521	-0.545738
C	1.27058	-1.35691	0.0620603
C	2.49973	-0.829075	0.525892
C	2.52858	0.55021	0.211821
C	3.25174	1.47236	0.946233
C	2.79337	2.83712	0.811337
C	1.60755	3.15152	0.16782
C	0.758648	2.13278	-0.409416
C	0.669124	-2.4611	0.635532
C	1.49104	-3.16316	1.59634
C	2.69302	-2.64525	2.04943
C	3.19839	-1.37132	1.58844
C	-0.841173	-0.298197	-0.635222
C	-1.46559	-1.53336	-0.209281
C	-0.749083	-2.55791	0.389848
C	4.15021	0.890857	1.91739
C	4.1258	-0.461146	2.22177
C	-0.647098	2.17154	-0.719343
C	-1.42674	1.02431	-0.859647
C	-3.53028	0.283993	-1.96037
C	-2.87305	1.16949	-1.18813
C	-3.56579	2.32078	-0.690037
C	-4.14203	3.29028	-0.268534
H	3.34171	3.6343	1.30315
H	1.26979	4.18279	0.178523
H	1.11935	-4.07803	2.04679
H	3.21918	-3.17339	2.8383
H	-2.54226	-1.63385	-0.265109
H	-1.29863	-3.41415	0.768021
H	4.80358	1.53831	2.49357
H	4.76094	-0.821341	3.02484
H	-1.14838	3.13072	-0.789077
H	-3.02442	-0.57222	-2.38718
H	-4.5782	0.419667	-2.19431
H	-4.6586	4.14017	0.104931
Core RigidRotor
SymmetryFactor 0.5
End
Frequencies[1/cm] 102
38.5552	67.5267	122.884
140.288	142.914	169.374
193.295	265.981	279.39
296.134	309.535	320.857
353.236	376.114	415.43
437.229	445.731	456.113
480.392	490.311	542.121
550.317	561.688	588.082
603.306	614.606	618.375
628.731	647.462	650.756
657.245	674.181	682.962
684.842	710.414	720.137
750.891	763.919	768.343
798.073	808.745	814.504
817.542	834.574	850.604
873.509	880.541	911.153
929.128	938.411	964.681
971.418	976.679	981.066
991.041	1063.09	1091.41
1104.74	1161.63	1163.25
1169.06	1178.81	1189.22
1207.18	1215.89	1231.8
1256.92	1291.52	1328.23
1342.79	1347.41	1377.51
1404.91	1424.87	1429.95
1441.72	1448.65	1457.33
1467.2	1472.2	1483.07
1487.33	1509.96	1634.74
1647.36	1653.01	1653.58
1654.57	1657.65	2203.73
3155.04	3155.76	3156.07
3156.48	3161.37	3172.26
3173.06	3173.89	3175.49
3195.26	3248.54	3474.97
ZeroEnergy[kcal/mol] 0.0
ElectronicLevels[1/cm] 1
0 1
End
Fragment H
Atom
Mass[amu] 1
ElectronicLevels[1/cm] 1
0 2
End
GroundEnergy[kcal/mol] -8.6
End
!-------bar_ts1------------
Barrier ts1 i2 p0
RRHO
Geometry[angstrom] 37
C	1.04343	-0.0169767	-0.431145
C	0.0952188	-1.06624	-0.322526
C	0.733336	-2.17149	0.292173
C	2.07634	-1.80949	0.555862
C	2.26641	-0.479111	0.111357
C	3.21475	0.365135	0.658972
C	2.95722	1.77108	0.446898
C	1.75897	2.2263	-0.0810936
C	0.694946	1.32207	-0.451586
C	0.053735	-3.12036	1.03361
C	0.882272	-3.86835	1.95262
C	2.19723	-3.51497	2.20875
C	2.82115	-2.37567	1.57365
C	-1.27442	-0.848891	-0.22259
C	-2.01775	-1.93611	0.371969
C	-1.38581	-3.01729	0.964496
C	4.13709	-0.279069	1.56722
C	3.95055	-1.58136	2.00205
C	-0.734516	1.56576	-0.588018
C	-1.60409	0.518939	-0.474845
H	3.68131	2.50333	0.790118
H	1.58882	3.29693	-0.130719
H	0.442524	-4.67642	2.52852
H	2.73828	-4.05966	2.97601
H	-3.09837	-1.86965	0.434334
H	-1.99784	-3.75813	1.46904
H	4.95205	0.29638	1.99485
H	4.62623	-1.97739	2.75348
H	-1.11133	2.57822	-0.701333
C	-4.09209	1.2684	-0.555865
C	-4.11639	2.40222	-1.28764
C	-3.95065	3.70229	-0.750226
C	-3.81167	4.82281	-0.324606
H	-4.28089	0.311412	-1.02391
H	-4.023	1.29511	0.523834
H	-4.24204	2.34076	-2.36536
H	-3.69535	5.8058	0.0609375
Core RigidRotor
SymmetryFactor 0.5
End
!
!Tunneling Eckart
!ImaginaryFrequency[1/cm] 112.6623
!WellDepth[kcal/mol] 44.8
!WellDepth[kcal/mol] -1.6
!End
Frequencies[1/cm] 104
11.2437	23.9215
35.8348	71.1736	138.576
141.17	146.631	181.332
227.63	277.438	284.298
310.71	321.312	362.857
408.834	418.531	431.499
438.724	448.618	458.043
534.867	548.038	556.114
558.334	562.833	596.97
606.091	612.279	630.781
640.29	649.635	651.157
663.683	676.602	677.798
718.812	741.683	758.241
765.448	788.258	798.962
814.144	828.792	843.64
855.388	864.093	870.439
896.341	912.311	935.092
962.225	967.152	973.024
976.704	981.821	1043.68
1074.17	1087.65	1114.03
1159.27	1161.39	1161.85
1173.22	1177.6	1194.08
1214.6	1229	1246.22
1303.44	1314.47	1318.38
1361.29	1372.43	1376.32
1424.43	1435	1436.93
1441.92	1454.56	1462.89
1464.63	1474.34	1479.84
1504.7	1601.94	1610.83
1644.38	1651.73	1653.4
1654.52	2181.5	3143.21
3152.25	3154.63	3155.39
3155.68	3156.39	3159.17
3171.9	3173.13	3174.03
3178.77	3249.25	3475.82
ZeroEnergy[kcal/mol] -1.6
ElectronicLevels[1/cm] 1
0 2
End
!----------------------------------
!-------bar_ts2------------
Barrier ts2 i2 i3
RRHO
Geometry[angstrom] 37
C	2.31382	0.482548	-0.599974
C	1.79241	-0.838353	-0.603298
C	2.68268	-1.65703	0.132134
C	3.74755	-0.847146	0.593763
C	3.51723	0.475464	0.145759
C	4.00222	1.58691	0.809999
C	3.29668	2.81391	0.518917
C	2.11487	2.82903	-0.204361
C	1.52035	1.61678	-0.717803
C	2.28729	-2.81416	0.777615
C	3.17541	-3.24321	1.83539
C	4.21553	-2.44798	2.2883
C	4.47777	-1.14002	1.73004
C	0.445905	-1.13402	-0.737728
C	0.0663337	-2.44038	-0.250022
C	0.941941	-3.23907	0.470196
C	4.93927	1.28852	1.87014
C	5.16574	-0.00670023	2.30724
C	0.176082	1.27895	-1.07443
C	-0.369608	0.0136941	-1.0984
C	-1.8558	0.00173046	-1.39541
C	-2.21107	1.45843	-1.76451
C	-3.30205	2.08302	-1.09107
C	-4.20139	2.62887	-0.499327
H	3.64701	3.74543	0.952013
H	1.58146	3.76714	-0.311876
H	2.97409	-4.17528	2.35384
H	4.78948	-2.78652	3.14505
H	-0.956569	-2.78105	-0.37069
H	0.568391	-4.17005	0.884874
H	5.41675	2.10453	2.40326
H	5.81221	-0.156496	3.1661
H	-2.42515	-0.321449	-0.51868
H	-2.10703	-0.685908	-2.20942
H	-1.09962	1.96671	-1.40862
H	-2.21909	1.64145	-2.8406
H	-4.99951	3.1044	0.0155704
Core RigidRotor
SymmetryFactor 0.5
End
Tunneling Eckart
ImaginaryFrequency[1/cm] 1604.5997
WellDepth[kcal/mol] 35.1
WellDepth[kcal/mol] 11.7
End
Frequencies[1/cm] 104
28.2875	76.8871
90.7789	141.017	144.259
190.262	191.755	225.653
285.223	295.854	312.666
319.397	354.918	407.325
413.297	427.746	437.954
456.532	475.464	497.379
534.016	549.402	550.879
571.763	588.647	607.88
614.228	625.67	629.691
638.243	657.407	664.422
668.387	679.201	685.861
739.434	766.695	769.577
797.98	803.129	814.726
831.712	835.104	848.864
850.881	883.363	928.392
958.91	963.119	968.138
973.927	977.183	998.094
1019.19	1062.57	1074.42
1091.03	1117.65	1160.64
1161.74	1162.85	1187.02
1190.26	1203.25	1223.7
1227.33	1247.2	1269.33
1291.91	1316.89	1339.22
1351.95	1358.98	1373.04
1384	1424.8	1436.27
1440.75	1454.56	1461.41
1465.76	1475.48	1480.23
1488.64	1506.45	1614.06
1641.05	1652.18	1653.33
1655.41	1671.58	2169.67
3032.04	3061.59	3085.44
3155.16	3155.88	3157.18
3159.95	3172.39	3173.48
3175.69	3179.72	3475.24
ZeroEnergy[kcal/mol] -11.3
ElectronicLevels[1/cm] 1
0 2
End
!----------------------------------
!-------bar_ts3------------
Barrier ts3 i3 i4
RRHO
Geometry[angstrom] 37
C	1.32264	1.51456	1.93787
C	0.0248733	0.848323	1.79979
C	0.0890763	-0.473157	1.39002
C	1.27528	-1.08541	0.915952
C	2.47971	-0.404549	0.80705
C	2.43738	0.875674	1.44078
C	1.40977	2.92091	2.50915
C	-1.3097	1.40717	1.77816
C	-1.00865	-1.15197	0.806978
C	0.910814	-2.13389	0.0367752
C	3.41464	-0.982721	-0.131995
C	-2.38351	0.740293	1.20805
C	-2.23985	-0.559674	0.597356
C	-3.05683	-1.20885	-0.403599
C	3.05517	-2.01377	-0.984735
C	-0.502249	-2.17891	-0.0258911
C	1.72117	-2.56971	-0.995223
C	-2.55868	-2.21087	-1.22034
C	-1.19093	-2.66883	-1.11969
C	1.0235	-3.27743	-2.04532
C	-0.360137	-3.32564	-2.10402
C	2.5135	3.09283	3.59111
C	3.77528	2.58586	3.06302
C	4.39052	1.86413	2.29346
H	0.453178	3.20805	2.95092
H	1.61772	3.63191	1.70287
H	-1.47637	2.41781	2.13463
H	4.40032	-0.542958	-0.24008
H	-3.33625	1.25698	1.14648
H	-4.06327	-0.845637	-0.586493
H	3.7758	-2.34444	-1.72599
H	-3.1927	-2.59568	-2.01284
H	1.59064	-3.71062	-2.86318
H	-0.824744	-3.79539	-2.96521
H	2.24988	2.53639	4.49748
H	2.58358	4.14795	3.87222
H	5.18734	1.37014	1.78837
Core RigidRotor
SymmetryFactor 0.5
End
Tunneling Eckart
ImaginaryFrequency[1/cm] 376.4491
WellDepth[kcal/mol] 2.5
WellDepth[kcal/mol] 39.3
End
Frequencies[1/cm] 104
40.5198	74.472
130.715	139.189	143.37
147.354	223.086	274.288
286.955	297.687	313.734
341.286	375.607	413.66
416.132	435.987	444.844
456.348	480.977	511.021
544.047	551.034	560.745
582.782	601.877	612.354
615.58	646.438	647.416
650.602	664.199	670.702
688.273	720.285	733.192
763.697	765.431	794.28
803.72	813.428	814.998
829.027	844.429	850.625
883.563	895.062	937.828
960.365	963.646	969.981
975.335	987.756	1007.47
1024.1	1061.24	1085.64
1106.19	1160.51	1161.61
1166.67	1186.28	1191.85
1203.15	1214.07	1222.87
1234.94	1245.36	1296.17
1318.82	1323.55	1337.5
1369.11	1376.01	1382.78
1425.43	1435.25	1441.04
1452.89	1460.87	1466.23
1474.64	1476.04	1480.79
1485.22	1504.78	1612.83
1639.63	1651.91	1653.62
1655.07	2061.96	3026.1
3030.09	3062.21	3085.07
3153.1	3153.74	3155.11
3156.54	3170.43	3171.51
3174.68	3175.2	3436.62
ZeroEnergy[kcal/mol] -20.5
ElectronicLevels[1/cm] 1
0 2
End
!----------------------------------
!-------bar_ts4------------
Barrier ts4 i4 i5
RRHO
Geometry[angstrom] 37
C	2.5529	0.35849	-0.373508
C	1.76152	-0.815561	-0.414866
C	2.51753	-1.87191	0.141291
C	3.77851	-1.35458	0.524464
C	3.79972	0.0235292	0.206344
C	4.58865	0.937779	0.87839
C	4.14471	2.30587	0.753835
C	2.92404	2.63303	0.180953
C	2.01706	1.62719	-0.322747
C	1.94523	-2.97602	0.746424
C	2.82047	-3.68283	1.65317
C	4.0541	-3.17411	2.02949
C	4.5408	-1.90421	1.5377
C	0.377094	-0.79007	-0.404323
C	-0.229585	-2.03435	0.0274692
C	0.513503	-3.06821	0.574703
C	5.54445	0.346486	1.78862
C	5.52129	-1.0031	2.10223
C	0.572021	1.69895	-0.546977
C	-0.215489	0.512954	-0.582506
C	-1.7342	0.646008	-0.627034
C	-0.115869	2.96753	-0.623907
C	-2.12967	1.8914	-1.39495
C	-1.29477	3.02343	-1.34458
H	4.73765	3.10255	1.19182
H	2.6231	3.67451	0.189552
H	2.47268	-4.59577	2.12624
H	4.62516	-3.70836	2.78219
H	-1.3086	-2.14263	0.00721678
H	-0.0153598	-3.93495	0.95861
H	6.24772	0.986179	2.31244
H	6.20739	-1.36918	2.85949
H	-2.13139	0.674718	0.39927
H	-2.18544	-0.232067	-1.0966
H	0.350323	3.86178	-0.226938
H	-2.89256	1.82434	-2.16797
H	-2.5185	3.01804	-0.835284
Core RigidRotor
SymmetryFactor 0.5
End
Tunneling Eckart
ImaginaryFrequency[1/cm] 1622.5394
WellDepth[kcal/mol] 41.0
WellDepth[kcal/mol] 74.5
End
Frequencies[1/cm] 104
63.1528	99.0396
134.338	143.528	156.559
202.018	225.65	288.941
305.278	319.025	328.331
385.838	400.908	415.653
439.017	456.277	464.122
492.284	515.174	521.269
550.571	562.77	577.212
610.584	614.705	620.05
638.608	642.517	653.532
680.486	682.961	690.539
714.451	740.908	765.119
775.418	784.504	798.586
812.332	813.775	824.908
831.773	848.397	884.069
911.016	928.458	961.616
965.877	971.538	975.787
979.033	990.374	1034.51
1072.14	1086.26	1097.67
1154.56	1163.39	1164.8
1183.3	1195.33	1196.96
1205.84	1219.15	1221.37
1232.1	1256.19	1271.31
1291.63	1331.06	1333.98
1348.7	1367.1	1383.96
1400.23	1422.71	1427.61
1441.39	1443.99	1453.85
1457.26	1468.1	1475.75
1479.38	1486.02	1506.6
1630.32	1647.76	1655.16
1655.72	1656.57	2093.66
2964.9	3060.54	3123.08
3153.91	3154.73	3157.12
3159.37	3169.3	3171.16
3172.35	3176.33	3182.69
ZeroEnergy[kcal/mol] -18.8
ElectronicLevels[1/cm] 1
0 2
End
!----------------------------------
!-------bar_ts5------------
Barrier ts5 i5 p1
RRHO
Geometry[angstrom] 37
C	0.87074	0.455069	-0.857968
C	-0.0745473	-0.611252	-0.938591
C	0.570475	-1.79308	-0.511913
C	1.90386	-1.46731	-0.169496
C	2.0878	-0.0812901	-0.384689
C	3.03231	0.666493	0.296018
C	2.76702	2.08239	0.304872
C	1.56933	2.60758	-0.163583
C	0.51745	1.7732	-0.690959
C	-0.104116	-2.8694	0.0365411
C	0.725648	-3.75519	0.823451
C	2.03124	-3.43411	1.15798
C	2.6472	-2.1933	0.740862
C	-1.43356	-0.427661	-0.854496
C	-2.1697	-1.6054	-0.467442
C	-1.53849	-2.76944	-0.0467521
C	3.95291	-0.116499	1.09034
C	3.76976	-1.47361	1.30198
C	-0.912624	2.05366	-0.864914
C	-1.87425	0.974686	-0.944795
C	-3.23914	1.30221	-1.03913
C	-3.68219	2.61784	-1.0421
C	-2.76603	3.66208	-0.967162
C	-1.39402	3.3868	-0.93576
H	3.47867	2.75825	0.768229
H	1.40472	3.6724	-0.0420122
H	0.293453	-4.65937	1.24028
H	2.57196	-4.09939	1.82367
H	-3.25214	-1.57151	-0.41216
H	-2.15468	-3.58762	0.312218
H	4.76522	0.381836	1.60986
H	4.44583	-1.98615	1.97899
H	-0.975782	3.7968	-2.76012
H	-3.96466	0.499909	-1.10601
H	-4.7439	2.82904	-1.0988
H	-3.10506	4.69128	-0.96858
H	-0.700282	4.1982	-0.754023
Core RigidRotor
SymmetryFactor 0.5
End
Tunneling Eckart
ImaginaryFrequency[1/cm] 717.7036
WellDepth[kcal/mol] 29.1
WellDepth[kcal/mol] 5.8
End
Frequencies[1/cm] 104
67.9269	103.762
135.576	156.422	186.441
203.9	268.35	289.214
304.408	318.581	333.562
358.865	383.782	404.815
415.076	441.426	449.873
479.021	505.021	517.645
539.106	544.799	551.522
591.958	605.593	612.942
620.147	639.383	653.072
656.995	671.265	686.205
716.754	726.19	752.678
767.888	778.067	801.665
815.083	816.901	819.213
827.262	835.286	849.113
897.211	903.252	959.232
959.981	969.954	973.344
976.752	984.846	988.653
1005.7	1059.89	1064.15
1073.45	1099.06	1144.88
1163.22	1165.18	1166.94
1184.63	1193.11	1212.12
1225.84	1229.31	1257.96
1265.92	1303.42	1314.76
1330.23	1344.39	1374.34
1397.26	1426.42	1438.49
1444.12	1455.28	1459.13
1461.04	1472.17	1480.89
1497.65	1508.54	1566.08
1620.38	1646.91	1653.64
1656.56	1659.34	1668.65
3154.48	3155.27	3159.34
3159.7	3167.5	3171.67
3172.75	3176.08	3178.46
3181.24	3186.88	3195.12
ZeroEnergy[kcal/mol] -64.2
ElectronicLevels[1/cm] 1
0 2
End
!----------------------------------
!-------bar_ts6------------
Barrier ts6 i2 p9
RRHO
Geometry[angstrom] 37
C	0.116731	1.06319	-0.583064
C	-0.885204	0.0678412	-0.675445
C	-0.319463	-1.15644	-0.24264
C	1.02652	-0.913957	0.121673
C	1.29558	0.459322	-0.087697
C	2.25242	1.15511	0.627783
C	2.06142	2.58905	0.643745
C	0.906681	3.18083	0.159224
C	-0.17896	2.39992	-0.394753
C	-1.06932	-2.18214	0.299678
C	-0.31503	-3.11428	1.10768
C	1.00122	-2.8738	1.46789
C	1.70099	-1.67737	1.05592
C	-2.23659	0.34196	-0.598708
C	-3.05104	-0.801341	-0.246771
C	-2.49696	-1.99722	0.183046
C	3.10557	0.325074	1.44779
C	2.84432	-1.02112	1.65025
C	-1.57246	2.72884	-0.527598
C	-2.5788	1.76375	-0.645291
C	-4.46917	3.38232	-1.04446
C	-5.82931	3.74822	-0.959484
C	-6.98541	4.08996	-0.901803
C	-3.99332	2.15716	-0.690719
H	2.80062	3.21942	1.12769
H	0.78424	4.25234	0.280853
H	-0.813193	-3.98532	1.52126
H	1.48449	-3.56528	2.15076
H	-4.13141	-0.715623	-0.240019
H	-3.16669	-2.78323	0.517072
H	3.92498	0.779987	1.99513
H	3.46957	-1.56881	2.3482
H	-1.87302	3.76536	-0.421365
H	-3.79493	4.12869	-1.45469
H	-8.00491	4.3832	-0.846791
H	-4.48579	1.1285	-2.46164
H	-4.70591	1.44625	-0.286926
Core RigidRotor
SymmetryFactor 0.5
End
Tunneling Eckart
ImaginaryFrequency[1/cm] 552.823
WellDepth[kcal/mol] 41.1
WellDepth[kcal/mol] 4.5
End
Frequencies[1/cm] 104
38.744	61.1836
97.1268	123.22	140.024
144.963	191.392	205.131
264.675	278.577	284.293
307.023	324.983	357.276
371.428	402.228	414.134
436.571	440.976	454.716
462.206	498.866	502.056
549.688	554.552	578.152
599.645	612.623	614.564
623.903	634.558	647.635
651.596	661.361	674.59
681.746	698.123	747.827
762.997	767.44	794.513
811.915	814.228	830.087
843.394	849.513	857.481
875.047	897.506	929.581
963.865	967.729	973.893
977.701	979.091	1010.85
1045.82	1069.93	1092.86
1126.01	1162.1	1164.52
1168.95	1188.15	1202.99
1208.42	1226.8	1232.61
1257.89	1288.02	1312.32
1332.45	1345.44	1363.51
1378.37	1403.37	1426.1
1442.69	1445.94	1457.35
1466.89	1472.19	1482.92
1487.19	1508.69	1599.86
1649.22	1652.83	1654.74
1655.19	1657.29	2181.14
3146.42	3155.64	3156.29
3156.67	3161.23	3169.78
3172.63	3173.22	3173.98
3174.61	3185.45	3475.37
ZeroEnergy[kcal/mol] -5.3
ElectronicLevels[1/cm] 1
0 2
End
!----------------------------------
!-------bar_ts25------------
Barrier ts25 p0 i16
RRHO
Geometry[angstrom] 37
C	-3.4023	0.879964	-1.33261
C	-4.13781	-0.325425	-1.46064
C	-3.35749	-1.37345	-0.913048
C	-2.13956	-0.818019	-0.45236
C	-2.16888	0.573593	-0.709474
C	-1.45762	1.48924	0.0438988
C	-1.9618	2.84167	-0.0270161
C	-3.17064	3.1432	-0.635094
C	-4.00022	2.12344	-1.23478
C	-3.90631	-2.52381	-0.37767
C	-3.03806	-3.23337	0.535208
C	-1.84613	-2.68916	0.985675
C	-1.39783	-1.3786	0.570563
C	-5.52576	-0.370023	-1.50008
C	-6.09434	-1.64876	-1.13712
C	-5.32474	-2.67196	-0.607051
C	-0.517063	0.89999	0.970721
C	-0.487719	-0.462614	1.22098
C	-5.42988	2.12356	-1.50613
C	-6.10027	0.937607	-1.61893
H	-1.42908	3.63668	0.485323
H	-3.5393	4.16221	-0.575763
H	-3.3644	-4.1806	0.952708
H	-1.28347	-3.23052	1.73964
H	-7.16733	-1.79403	-1.19913
H	-5.82717	-3.57502	-0.27516
H	0.127929	1.54654	1.55738
H	0.178843	-0.832251	1.9937
H	-5.98234	3.05854	-1.5352
C	-8.5487	0.46951	-3.22491
C	-8.39872	1.02824	-1.9856
C	-8.6124	2.42152	-1.75484
C	-8.80814	3.59149	-1.54918
H	-8.5152	-0.60434	-3.35659
H	-8.62991	1.08589	-4.11092
H	-8.46163	0.39486	-1.10666
H	-8.99603	4.62189	-1.3716
Core RigidRotor
SymmetryFactor 0.5
End
Tunneling Eckart
ImaginaryFrequency[1/cm] 306.6771
WellDepth[kcal/mol] 1.2
WellDepth[kcal/mol] 31.4
End
Frequencies[1/cm] 104
23.5564	35.634
66.2071	117.391	139.654
141.07	146.467	209.569
232.42	279.254	291.163
312.354	329.095	385.935
407.327	413.29	425
439.299	450.979	463.28
538.163	538.882	550.049
554.91	563.791	573.782
606.814	609.111	619.72
646.013	650.361	651.955
653.018	666.145	678.716
680.83	740.605	759.133
765.974	789.685	801.684
814.309	828.926	840.149
847.755	861.653	865.619
874.396	880.593	924.282
952.93	963.06	967.788
973.264	977.128	1045.77
1075.59	1087.9	1105.06
1159.74	1161.2	1163.06
1174.86	1178.38	1195.11
1214.69	1229.65	1246.73
1265.75	1316.15	1319.58
1363.21	1371.96	1376.41
1423.02	1425.04	1436.46
1441.89	1454.79	1462.74
1465.45	1474.8	1480.41
1504.84	1542.41	1613.55
1646.06	1652.68	1653.31
1654.65	2206.19	3149.54
3150.39	3152.98	3154.54
3155.22	3155.61	3158.93
3171.85	3172.5	3173.34
3177.94	3248.5	3476.22
ZeroEnergy[kcal/mol] 1.2
ElectronicLevels[1/cm] 1
0 2
End
!----------------------------------
!-------bar_ts26------------
Barrier ts26 i16 i17
RRHO
Geometry[angstrom] 37
C	1.51226	0.822576	-0.993811
C	0.75095	-0.370902	-1.02462
C	1.49661	-1.37712	-0.364353
C	2.71198	-0.802856	0.0799544
C	2.72117	0.557493	-0.309271
C	3.42619	1.53111	0.373317
C	2.94996	2.87807	0.151293
C	1.7662	3.1371	-0.522609
C	0.935118	2.07474	-1.04285
C	0.909441	-2.46347	0.255873
C	1.73496	-3.09715	1.26018
C	2.92191	-2.53181	1.69796
C	3.40998	-1.2747	1.17539
C	-0.628424	-0.388733	-1.10963
C	-1.23445	-1.62333	-0.658554
C	-0.502348	-2.60728	-0.0112192
C	4.32488	1.01829	1.38384
C	4.31712	-0.314399	1.76439
C	-0.474695	2.06923	-1.36159
C	-1.2332	0.907091	-1.39669
C	-3.48115	2.25441	-1.51646
C	-2.71407	0.981722	-1.69972
C	-3.68035	0.634713	-0.667695
C	-4.39673	0.133628	0.2089
H	3.48216	3.71194	0.598088
H	1.41755	4.16352	-0.577829
H	1.37751	-3.99502	1.75428
H	3.44872	-3.00794	2.51893
H	-2.30735	-1.75254	-0.730985
H	-1.03576	-3.4655	0.385017
H	4.9646	1.70666	1.92699
H	4.95111	-0.618767	2.59119
H	-0.984527	3.01409	-1.51549
H	-3.15106	2.98961	-0.798004
H	-4.30702	2.48693	-2.17219
H	-2.94438	0.486588	-2.64755
H	-5.17544	0.107101	0.937613
Core RigidRotor
SymmetryFactor 0.5
End
Tunneling Eckart
ImaginaryFrequency[1/cm] 663.0873
WellDepth[kcal/mol] 15.8
WellDepth[kcal/mol] 6.3
End
Frequencies[1/cm] 104
37.5712	52.7292
113.349	141.194	144.616
156.327	214.94	280.016
283.223	300.448	304.487
320.183	344.62	381.811
413.014	436.947	441.182
454.875	463.909	485.646
508.372	531.357	549.891
556.761	577.126	596.819
613.338	627.072	628.489
650.838	657.496	666.844
676.973	692.558	698.25
714.15	739.662	763.295
767.502	799.366	810.165
814.569	818.56	833.391
849.976	872.378	902.108
906.486	941.693	962.87
965.861	969.72	975.438
979.321	1021.99	1067.64
1091.69	1098.89	1145.8
1161.34	1164.55	1169.76
1186.88	1192.57	1203.5
1209.78	1231.3	1235.16
1257.01	1321.04	1329.46
1347.04	1362.89	1377.82
1402.59	1425.85	1441.01
1442.25	1448.4	1457.69
1467.92	1473.67	1484.12
1489.28	1509.48	1652.15
1654.13	1655.34	1655.77
1659.11	1942.57	3043.41
3154.33	3154.74	3155.36
3161.84	3163.88	3171.07
3171.78	3172.21	3173.22
3193.65	3281.05	3403.13
ZeroEnergy[kcal/mol] -16.8
ElectronicLevels[1/cm] 1
0 2
End
!----------------------------------
!-------bar_ts27------------
Barrier ts27 i17 i18
RRHO
Geometry[angstrom] 37
C	0.990827	0.649996	-0.933412
C	0.295518	-0.580854	-1.02707
C	1.09742	-1.57839	-0.42128
C	2.28415	-0.963495	0.0461384
C	2.21553	0.414845	-0.268916
C	2.87399	1.38673	0.462599
C	2.32174	2.71558	0.319711
C	1.11854	2.9451	-0.328202
C	0.338956	1.86833	-0.900358
C	0.572384	-2.72294	0.149715
C	1.44034	-3.36382	1.11328
C	2.60086	-2.76096	1.57011
C	3.01639	-1.4538	1.11113
C	-1.08018	-0.667187	-1.10494
C	-1.61956	-1.94316	-0.695973
C	-0.834167	-2.92135	-0.102635
C	3.80722	0.870562	1.4376
C	3.87606	-0.47955	1.74533
C	-1.06481	1.80986	-1.21212
C	-1.77175	0.605027	-1.32745
C	-4.12845	1.75764	-1.58891
C	-3.21212	0.568523	-1.56653
C	-4.28617	1.02587	-0.336451
C	-4.60736	0.587117	0.788828
H	2.81242	3.55164	0.808114
H	0.712739	3.95189	-0.321797
H	1.13455	-4.30316	1.56309
H	3.16066	-3.25078	2.36063
H	-2.68803	-2.11776	-0.753955
H	-1.32152	-3.81837	0.266061
H	4.41271	1.56267	2.01438
H	4.53298	-0.792735	2.55064
H	-1.61402	2.74144	-1.29082
H	-3.68898	2.74895	-1.5185
H	-4.96542	1.7154	-2.28264
H	-3.60083	-0.32241	-2.04403
H	-5.13261	0.563583	1.71865
Core RigidRotor
SymmetryFactor 0.5
End
Tunneling Eckart
ImaginaryFrequency[1/cm] 605.6464
WellDepth[kcal/mol] 3.6
WellDepth[kcal/mol] 27.2
End
Frequencies[1/cm] 104
26.3092	46.3504
114.074	138.464	145.319
157.724	206.259	279.853
290.186	296.62	312.606
332.901	340.851	389.63
405.134	414.537	425.003
438.69	454.76	466.448
499.055	544.514	549.847
569.527	581.336	599.302
613.053	626.599	636.841
652.115	658.277	664.837
674.317	699.345	722.108
762.704	765.796	792.16
803.631	811.635	814.006
828.641	832.445	846.635
864.4	870.477	888.742
915.051	961.197	965.707
970.602	974.661	976.529
1016.19	1056.21	1082.62
1093.62	1103.74	1131.1
1153.33	1161.29	1165.01
1167.21	1187.88	1203.19
1210.7	1230.98	1243.45
1257.1	1319.2	1332.02
1355.46	1376.07	1384.62
1418.96	1426.15	1442.09
1443.89	1456.23	1460.99
1465.82	1472.79	1480.86
1485.83	1508.5	1642.88
1651.03	1653.94	1654
1654.82	1867.33	3084.83
3153.29	3154.12	3154.51
3154.87	3159.38	3170.57
3171.45	3172.41	3172.86
3176.1	3181.52	3381.07
ZeroEnergy[kcal/mol] -19.5
ElectronicLevels[1/cm] 1
0 2
End
!----------------------------------
!-------bar_ts28------------
Barrier ts28 i18 p9
RRHO
Geometry[angstrom] 37
C	2.47538	0.866262	-0.921504
C	1.67433	-0.298575	-0.881746
C	2.45985	-1.3404	-0.329041
C	3.73223	-0.810659	-0.0109787
C	3.7421	0.55411	-0.379315
C	4.55214	1.49465	0.227519
C	4.10322	2.86063	0.0630827
C	2.86681	3.16846	-0.482293
C	1.94421	2.13952	-0.912877
C	1.91898	-2.43373	0.316624
C	2.82975	-3.1112	1.21232
C	4.07013	-2.58273	1.53511
C	4.533	-1.3255	0.990204
C	0.292999	-0.2812	-0.826805
C	-0.280539	-1.53925	-0.389116
C	0.4879	-2.55435	0.160095
C	5.53823	0.936674	1.12639
C	5.52922	-0.401971	1.48815
C	0.51685	2.17967	-1.08521
C	-0.29996	1.04325	-1.02428
C	-1.75004	1.29496	-1.07296
C	-2.7179	0.673852	-0.348132
C	-4.07828	1.05567	-0.38257
C	-5.2466	1.35676	-0.389311
H	4.71082	3.67153	0.452053
H	2.55437	4.20759	-0.500651
H	2.50664	-4.01581	1.71744
H	4.66924	-3.09253	2.28291
H	-1.35031	-1.69381	-0.439964
H	-0.0215635	-3.4343	0.539629
H	6.25739	1.59469	1.60368
H	6.24217	-0.738995	2.23389
H	0.0233745	3.14352	-1.16585
H	-2.10036	0.384123	-2.9978
H	-2.0443	2.18575	-1.61994
H	-2.4687	-0.146482	0.314692
H	-6.27358	1.62793	-0.402227
Core RigidRotor
SymmetryFactor 0.5
End
Tunneling Eckart
ImaginaryFrequency[1/cm] 471.9988
WellDepth[kcal/mol] 42.7
WellDepth[kcal/mol] 5.8
End
Frequencies[1/cm] 104
33.1499	63.5617
89.5806	126.293	140.239
146.959	192.034	205.47
258.026	266.56	286.358
300.957	305.995	324.792
360.758	398.306	411.462
433.472	443.099	454.788
475.198	482.077	498.844
549.689	555.461	578.04
597.116	605.795	615.407
626.557	633.974	650.642
651.453	674.188	675.463
681.632	699.908	738.852
762.8	768.105	796.907
812.505	815.632	830.721
834.903	849.269	855.771
874.995	900.002	926.853
964.935	970.692	974.59
978.448	985.23	1019.24
1040.14	1069.8	1093.35
1135.8	1161.34	1164.44
1168.03	1187.49	1205.96
1208.9	1229.03	1237.23
1255.61	1281.57	1318.19
1331.7	1340.02	1362.17
1378.22	1407.84	1425.37
1441.53	1443.75	1457.27
1466.77	1470.77	1483.36
1487.17	1508.64	1608.73
1646.98	1655.84	1656.93
1657.92	1662.14	2185.35
3150.87	3155.82	3156.48
3157	3158.61	3162.76
3172.96	3173.69	3174.57
3177.25	3203.88	3475.79
ZeroEnergy[kcal/mol] -4.0
ElectronicLevels[1/cm] 1
0 2
End
[truncated: 861 more rows]
