# Supplementary material for: Gas phase synthesis of the C40 nano bowl C40H10
Source: Nat Commun. 2023 Mar 18;14:1527. doi: 10.1038/s41467-023-37058-y (PMC10024697; doi:10.1038/s41467-023-37058-y)
Supplement: Supplementary file 4 — Supplementary Data 2 [file 41467_2023_37058_MOESM4_ESM.xlsx]

## Sheet: Sheet1
Supplementary Data 2. Input file for RRKM-ME calculations for the [C36H17]• + C4H4 reaction using the MESS package
TemperatureList[K] 500. 600. 700. 800. 900. 1000. 1125. 1250. 1375. 1500. 1650. 1750. 1800. 2000. 2250. 2500.
PressureList[atm] 0.03 1. 10. 100.
EnergyStepOverTemperature 0.2 #Ratio of discretization energy step to T
ExcessEnergyOverTemperature 100
ModelEnergyLimit[kcal/mol]	900
WellCutoff 10
ChemicalEigenvalueMax 0.2
ChemicalEigenvalueMin 1.e-6 #only for direct diagonalization method
CalculationMethod direct
EigenvalueOutput			eigenvalue.out
Reactant p0 #ground energy of bimolecular species will be used as a reference.
Model
EnergyRelaxation
Exponential
Factor[1/cm] 247 ! Jasper universal
Power 0.85
ExponentCutoff		15
End
CollisionFrequency
LennardJones
Epsilons[1/cm] 101.5 1367.3
Sigmas[angstrom] 3.6154 9.6
Masses[amu] 28. 501.
End
OutputTemperatureStep[K] 100
OutputTemperatureSize 20
OutputReferenceEnergy[kcal/mol] 0.
!-------------------------------------------------------------------------------------------------------
!-------well_i7------------
Well i7
Species
RRHO
Geometry[angstrom] 61
C	-0.303203	1.13766	-1.18066
C	-1.28829	0.151547	-1.04099
C	-0.629198	-1.08487	-0.791628
C	0.768583	-0.83067	-0.746315
C	0.972507	0.54719	-0.996276
C	2.12039	1.24105	-0.750399
C	1.97816	2.70426	-0.965827
C	0.655953	3.31066	-1.06743
C	-0.552625	2.47891	-1.08301
C	-1.23908	-2.2075	-0.319872
C	-0.290994	-3.23835	0.145352
C	1.15621	-3.0178	0.072534
C	1.70365	-1.68232	-0.237314
C	-2.62224	0.406378	-0.809137
C	-3.39421	-0.82585	-0.528694
C	-2.71785	-2.11341	-0.342836
C	3.18887	0.409136	-0.172921
C	2.98841	-1.02547	0.0740186
C	-1.93834	2.79254	-0.930916
C	-2.94742	1.82922	-0.809498
C	3.08086	3.56627	-1.13258
C	0.556647	4.70577	-1.2006
C	-0.71834	-4.4638	0.702731
C	1.99008	-4.13284	0.302743
C	-4.80282	-0.825436	-0.4841
C	-3.53124	-3.26118	-0.259402
C	4.39389	0.983809	0.286661
C	4.02255	-1.71017	0.749376
C	-4.38486	2.31812	-0.625389
C	-4.60835	3.80019	-0.726129
C	-5.04439	4.57221	0.319705
C	-5.43646	5.25558	1.25357
C	-5.55527	-1.97676	-0.332384
C	-4.91377	-3.20973	-0.249358
C	0.148818	-5.49442	1.01148
C	1.51126	-5.35072	0.746332
C	5.19904	-1.10513	1.14556
C	5.38702	0.257199	0.91258
C	1.67271	5.51698	-1.29583
C	2.94187	4.93549	-1.29074
H	-2.24153	3.82884	-0.846055
H	4.07427	3.14792	-1.19145
H	-0.429925	5.15036	-1.26306
H	-1.76515	-4.60676	0.914283
H	3.04442	-4.04653	0.089909
H	-5.33198	0.104596	-0.60305
H	-3.06428	-4.23266	-0.256584
H	4.53315	2.04794	0.191116
H	3.87889	-2.74325	1.01704
H	-4.76933	1.96313	0.335366
H	-5.00248	1.84842	-1.40254
H	-4.45023	4.27855	-1.68842
H	-5.77271	5.85058	2.06671
H	-6.63732	-1.9142	-0.314741
H	-5.48662	-4.12822	-0.191726
H	-0.237853	-6.41581	1.43163
H	2.19528	-6.17731	0.900753
H	5.95397	-1.68528	1.66391
H	6.29025	0.754914	1.24671
H	1.55956	6.58912	-1.40818
H	3.8247	5.55044	-1.4241
Core RigidRotor
SymmetryFactor 0.5
End
Frequencies[1/cm] 177
12.9799	26.0196	33.464
47.4114	59.0795	81.6737
94.0433	102.47	117.272
130.306	156.426	163.067
173.845	190.143	201.146
220.108	231.034	251.145
256.763	265.266	289.514
306.018	317.073	341.394
358.488	365.97	371.562
387.034	394.031	400.264
411.554	435.045	443.05
451.699	463.233	475.418
486.787	494.92	520.207
525.543	542.844	553.664
557.163	579.267	592.976
595.544	614.083	628.554
629.489	638.172	648.873
649.708	658.071	665.815
672.979	681.115	694.574
699.304	716.199	725.723
739.879	752.603	760.852
761.084	768.59	778.86
783.989	789.191	790.691
800.985	810.242	833.284
853.434	870.369	875.551
878.946	881.082	884.252
887.027	915.582	919.252
944.294	954.751	958.66
963.557	968.305	976.425
991.52	995.742	998.499
1000.45	1003.81	1037.19
1064.1	1069.11	1075.35
1078.76	1103.72	1106.83
1116.03	1122.82	1128.33
1148.06	1156.58	1167.43
1170.68	1177.24	1191.86
1200.31	1201.15	1209.21
1227.68	1232.89	1239.57
1245.75	1253.15	1258.97
1276.98	1279.19	1286.25
1299.97	1304.31	1317.9
1328.66	1330.96	1340.73
1348.47	1356.85	1393.28
1412.14	1422.89	1438.56
1458.57	1464.04	1465.4
1468.84	1474.32	1476.07
1480.13	1488.46	1496.06
1508.3	1576.21	1578.21
1580.01	1584.91	1638.14
1641.67	1645.72	1650.05
1659.19	1667.31	1678.45
1692.48	1698.88	2014.34
2989.97	3056.05	3146.29
3165.9	3167.76	3168.57
3168.84	3175.54	3181.65
3184.3	3184.93	3185.56
3190.37	3218.87	3223.64
3231.22	3255.4	3259.96
3260.61	3264.77	3467.4
ZeroEnergy[kcal/mol] -40.105
ElectronicLevels[1/cm] 1
0 2
End
End
!----------------------------------
!-------well_i8------------
Well i8
Species
RRHO
Geometry[angstrom] 61
C	-0.3667	1.18829	-0.670899
C	-1.32707	0.283151	-0.195501
C	-0.696924	-0.986986	-0.0732762
C	0.667856	-0.832589	-0.440165
C	0.873657	0.515895	-0.819222
C	2.08277	1.13325	-0.954767
C	1.97606	2.59442	-1.20539
C	0.723478	3.29526	-0.960335
C	-0.483528	2.55756	-0.593423
C	-1.2102	-2.04563	0.613994
C	-0.230436	-3.12417	0.846296
C	1.14569	-3.01069	0.355163
C	1.65809	-1.72996	-0.170631
C	-2.51799	0.637383	0.403781
C	-3.25112	-0.526264	0.944911
C	-2.6268	-1.8497	1.00429
C	3.2208	0.247137	-0.657797
C	3.01429	-1.15658	-0.275266
C	-1.74514	2.89626	-0.0642954
C	-2.74823	2.08507	0.42132
C	3.03298	3.37036	-1.72339
C	0.66683	4.68884	-1.125
C	-0.552878	-4.29587	1.5659
C	1.94413	-4.17342	0.400414
C	-4.5921	-0.415975	1.36032
C	-3.45375	-2.9297	1.37422
C	4.53954	0.747829	-0.599008
C	4.1551	-1.88661	0.124115
C	-6.16252	3.96986	3.5131
C	-3.96863	2.8122	2.54907
C	-3.96834	2.78129	0.998641
C	-5.34304	-1.50159	1.77372
C	-4.7747	-2.77353	1.75561
C	0.304121	-5.37467	1.67133
C	1.54066	-5.33787	1.02555
C	5.42988	-1.35548	0.131308
C	5.62494	-0.0238422	-0.235043
C	1.75524	5.41362	-1.57381
C	2.93402	4.74067	-1.90339
C	-5.16508	3.44681	3.09364
H	3.94174	2.88229	-2.04127
H	-0.273712	5.18729	-0.917777
H	-1.50278	-4.35574	2.07106
H	2.8976	-4.16968	-0.10505
H	-5.07381	0.548148	1.32433
H	-3.06519	-3.93309	1.30777
H	4.71044	1.79255	-0.799136
H	4.03139	-2.89202	0.489485
H	-7.0387	4.43308	3.89523
H	-3.07844	3.35233	2.88762
H	-3.88294	1.79718	2.94881
H	-3.97766	3.81193	0.639278
H	-4.89269	2.32749	0.635563
H	-6.37468	-1.36077	2.07466
H	-5.36378	-3.64398	2.02092
H	-0.000283239	-6.25142	2.23136
H	2.19043	-6.20546	1.0249
H	6.26534	-1.96687	0.452731
H	6.61446	0.417763	-0.204403
H	1.68174	6.48751	-1.70073
H	3.77611	5.28638	-2.31375
Core RigidRotor
SymmetryFactor 0.5
End
Frequencies[1/cm] 177
23.5589	30.4069	35.6816
46.1902	70.4912	81.0843
84.3755	111.627	118.013
125.726	145.355	154.69
168.233	176.668	196.779
219.614	222.846	254.541
261.834	272.127	291.178
305.723	326.089	347.437
351.277	351.75	366.232
379.149	389.592	402.625
404.495	432.636	443.193
462.379	471.106	482.376
487.832	505.406	521.801
534.299	555.024	565.611
583.514	593.457	595.332
622.97	629.409	630.009
650.512	657.746	659.13
664.937	665.919	676.262
685.839	692.268	700.125
706.238	725.228	738.843
747.778	760.949	762.77
768.785	775.863	780.61
786.15	790.606	791.711
799.901	804.582	837.327
859.657	876.077	880.765
882.624	885.662	891.134
914.387	944.252	952.779
960.48	964.028	965.239
973.188	976.467	992.616
993.127	997.593	1000.21
1001.26	1006.31	1016.15
1062.27	1067.92	1075.12
1090.15	1106.16	1108.1
1123.68	1124.43	1128.43
1148.97	1165.85	1173.07
1176.81	1180.5	1193.4
1200.12	1209.42	1214.39
1237.63	1239.63	1250.16
1256.42	1277.4	1282.44
1285.75	1290.02	1300.64
1304.53	1314.01	1321.27
1329.32	1334.39	1344.43
1348.36	1364.58	1387.44
1412.82	1428.46	1446.44
1459.14	1463.43	1464.14
1473.97	1474.41	1481.05
1481.78	1494.06	1504.09
1511.36	1574.82	1576.26
1579.72	1583.17	1630.5
1638.61	1641.31	1647.09
1649.96	1656.73	1672.79
1675.38	1693.86	2220.49
3033.5	3060.16	3063.55
3097.53	3165.85	3168.83
3169.65	3170.4	3174.89
3185.17	3185.89	3187
3189.47	3220.59	3221.8
3229.98	3245.2	3256.63
3258.15	3261.02	3477.59
ZeroEnergy[kcal/mol] -19.50
ElectronicLevels[1/cm] 1
0 2
End
End
!----------------------------------
!-------well_i9------------
Well i9
Species
RRHO
Geometry[angstrom] 61
C	-0.369783	1.13307	-0.844663
C	-1.32858	0.224488	-0.39423
C	-0.706036	-1.04562	-0.22875
C	0.671395	-0.888894	-0.537808
C	0.877431	0.450522	-0.946332
C	2.08764	1.06735	-1.02847
C	1.97824	2.49807	-1.40061
C	0.708806	3.20577	-1.26679
C	-0.497635	2.50106	-0.767031
C	-1.23687	-2.08085	0.480789
C	-0.262708	-3.13297	0.810099
C	1.13443	-3.02324	0.384799
C	1.65697	-1.76014	-0.171832
C	-2.51966	0.589868	0.196316
C	-3.30991	-0.586859	0.63354
C	-2.68066	-1.89837	0.770684
C	3.2158	0.221297	-0.620504
C	3.00934	-1.17151	-0.20745
C	-1.70577	2.93822	-0.103986
C	-2.68627	2.00816	0.365207
C	3.04557	3.18468	-2.00903
C	0.643244	4.5236	-1.75348
C	-0.612436	-4.27234	1.5685
C	1.94233	-4.17131	0.529175
C	-4.70435	-0.508386	0.802711
C	-3.52201	-2.98969	1.05976
C	4.51236	0.761856	-0.474377
C	4.13482	-1.86368	0.29158
C	-1.88625	4.364	0.272494
C	-3.61489	3.79747	1.98696
C	-3.89963	2.56012	1.1023
C	-5.48496	-1.60712	1.12378
C	-4.88781	-2.85793	1.25083
C	0.249923	-5.33237	1.77158
C	1.5191	-5.30875	1.19021
C	5.39273	-1.29981	0.376386
C	5.58412	0.0282573	-0.00727127
C	1.73249	5.17221	-2.31204
C	2.94305	4.49647	-2.44213
C	-2.74694	4.699	1.21471
H	3.96306	2.65188	-2.21044
H	-0.30839	5.03428	-1.75742
H	-1.58927	-4.31765	2.02299
H	2.92096	-4.17998	0.0741638
H	-5.2016	0.431634	0.616014
H	-3.10618	-3.98494	1.06806
H	4.66776	1.80746	-0.688082
H	4.00983	-2.86251	0.67404
H	-1.23491	5.10925	-0.159007
H	-3.10384	3.50703	2.91537
H	-4.56134	4.26191	2.27779
H	-4.33127	1.79138	1.74079
H	-4.66575	2.83656	0.364663
H	-6.55752	-1.49395	1.23279
H	-5.48819	-3.73634	1.45852
H	-0.0728102	-6.18561	2.35714
H	2.17786	-6.16615	1.26684
H	6.21644	-1.88219	0.773358
H	6.55755	0.495444	0.0893692
H	1.62459	6.18555	-2.68146
H	3.79241	4.97488	-2.91625
Core RigidRotor
SymmetryFactor 0.5
End
Frequencies[1/cm] 177
34.8157	35.7446	54.5183
79.4123	89.6795	90.7876
105.899	119.14	127.054
140.636	162.637	176.021
209.643	217.447	221.964
229.136	256.576	280.389
291.207	292.745	312.068
332.511	345.284	360.749
365.288	382.801	396.909
400.707	409.495	426.534
435.714	448.251	464.637
473.665	490.925	511.987
532.65	534.475	545.842
565.022	575.929	582.875
598.233	606.631	629.463
630.25	636.808	655.517
657.607	669.104	678.942
688.055	694.893	699.76
700.638	738.611	743.472
753.89	760.947	764.488
771.784	779.598	783.946
788.809	793.255	798.799
804.416	823.287	826.842
840.052	865.342	872.139
877.08	883.645	892.549
895.811	922.559	927.506
938.686	959.569	961.916
967.112	974.717	977.482
984.213	992.404	995.021
999.508	1000.34	1002.97
1018.63	1064.69	1070.68
1074.91	1086.08	1096.59
1106.57	1120.28	1124.27
1126.79	1128.28	1160.73
1170.91	1173.62	1175.58
1178.04	1191.74	1196.62
1208.2	1211.41	1220.27
1240.37	1242.81	1253.25
1259.56	1275.97	1279.88
1284.69	1297.01	1302.12
1317.48	1321.08	1325.38
1329.99	1331.49	1344.26
1351.42	1363.11	1377.12
1408.11	1432.25	1438.36
1460.83	1464.94	1465.48
1469.59	1473.59	1474.06
1479.87	1481.88	1493.6
1504.24	1574.42	1577.62
1582.41	1585.92	1635.91
1637.67	1639.92	1648.11
1648.43	1650.52	1670.44
1679.21	1689.51	1697.98
2987.54	2999.06	3059.35
3111.61	3167.57	3167.93
3168.11	3168.89	3183.69
3184.19	3184.39	3185.23
3207.94	3215.93	3219.71
3222.57	3224.28	3228.1
3243.12	3248.74	3259.79
ZeroEnergy[kcal/mol] -52.27
ElectronicLevels[1/cm] 1
0 2
End
End
!----------------------------------
!-------well_i10------------
Well i10
Species
RRHO
Geometry[angstrom] 61
C	-0.364064	1.07806	-0.723856
C	-1.36338	0.196606	-0.285842
C	-0.77199	-1.07329	-0.0656638
C	0.617757	-0.955171	-0.334294
C	0.867994	0.367045	-0.768661
C	2.09525	0.950332	-0.848151
C	2.0275	2.37063	-1.2607
C	0.767861	3.1078	-1.17946
C	-0.465457	2.44165	-0.709752
C	-1.3531	-2.09359	0.62858
C	-0.412389	-3.16255	1.00155
C	1.00051	-3.09063	0.617748
C	1.57079	-1.84741	0.0617659
C	-2.58946	0.595208	0.204538
C	-3.40476	-0.555144	0.672639
C	-2.79976	-1.87533	0.862451
C	3.19221	0.0817086	-0.400979
C	2.93914	-1.29552	0.0388831
C	-1.72024	2.93787	-0.143242
C	-2.76969	2.02182	0.256662
C	3.1256	3.02314	-1.85257
C	0.745482	4.42051	-1.68878
C	-0.807708	-4.28414	1.76472
C	1.77612	-4.25546	0.797788
C	-4.79613	-0.447978	0.858608
C	-3.66504	-2.94429	1.16712
C	4.50168	0.587121	-0.246208
C	4.03615	-2.00843	0.571286
C	-1.86461	4.31867	0.174159
C	-4.05999	4.05784	1.13213
C	-4.0542	2.5965	0.826855
C	-5.59767	-1.52356	1.20474
C	-5.02826	-2.78496	1.34853
C	0.0234068	-5.3614	2.00462
C	1.30804	-5.37543	1.4587
C	5.30855	-1.47939	0.663779
C	5.54453	-0.166613	0.253683
C	1.86369	5.03241	-2.22952
C	3.06236	4.32712	-2.31469
C	-3.00564	4.84909	0.812067
H	4.03756	2.46844	-2.01645
H	-0.195281	4.95088	-1.72116
H	-1.79598	-4.302	2.19513
H	2.76711	-4.29159	0.372028
H	-5.27895	0.497649	0.676835
H	-3.26658	-3.94559	1.20094
H	4.69068	1.62265	-0.480907
H	3.87563	-2.99441	0.973646
H	-1.02829	4.97815	0.0064347
H	-4.94176	4.46484	1.61481
H	-4.32926	2.03969	1.7332
H	-4.88093	2.39228	0.123677
H	-6.66588	-1.38258	1.32377
H	-5.64588	-3.64767	1.57103
H	-0.335709	-6.1986	2.59219
H	1.94405	-6.24689	1.56368
H	6.10863	-2.07609	1.08696
H	6.52964	0.27435	0.354973
H	1.7896	6.04048	-2.62128
H	3.93415	4.77768	-2.77527
H	-3.02281	5.90653	1.05465
Core RigidRotor
SymmetryFactor 0.5
End
Frequencies[1/cm] 177
30.5978	34.828	51.624
83.866	87.1668	98.3464
108.473	124.347	133.643
150.922	166.604	176.26
209.85	212.812	223.782
231.415	257.541	283.397
289.073	291.428	315.149
330.738	357.879	362.742
377.816	385.099	399.808
407.495	423.713	427.172
449.783	461.674	476.295
483.256	499.068	524.158
537.307	544.213	551.05
565.204	577.588	594.489
607.751	619.193	629.093
629.615	636.415	651.885
657.226	663.852	683.914
690.174	694.039	696.834
699.691	701.698	737.565
747.054	760.793	763.539
766.353	771.557	780.284
785.892	791.192	793.62
801.225	821.977	825.517
839.05	864.712	869.903
877.311	882.376	887.47
897.747	926.606	928.67
937.445	947.095	961.621
964.824	970.418	976.069
976.364	980.23	988.264
992.681	995.822	999.907
1001.15	1063.62	1069.5
1075.83	1081.55	1092.38
1106.96	1109.44	1118.93
1127.15	1127.75	1144.75
1164.01	1170.41	1174.45
1184.62	1186.83	1195.73
1203.06	1208.38	1218.64
1223.55	1233.1	1241.45
1245.41	1253.72	1265.79
1276.39	1279.75	1288.63
1300.68	1318.92	1323.79
1331.77	1333.14	1349.96
1357.31	1364.49	1390.26
1414.75	1433.45	1435.09
1448.77	1459.72	1463.45
1465.45	1469.35	1474.76
1475.88	1480.83	1495.99
1504.23	1574.7	1578.41
1581.15	1585.35	1596.63
1632.65	1637.19	1639.65
1645.38	1649.56	1654.4
1677.31	1682.45	1691.92
2912.64	2985.62	3157.19
3167.34	3167.67	3167.79
3168.26	3176.95	3183.25
3184.05	3184.46	3184.92
3209.67	3214.36	3222.89
3228.01	3242.35	3242.95
3254.44	3256.1	3260.31
ZeroEnergy[kcal/mol] -85.06
ElectronicLevels[1/cm] 1
0 2
End
End
!----------------------------------
!-------c4h4_c36h17_p0------------
Bimolecular p0
Fragment c36h17
RRHO
Geometry[angstrom] 53
C	-1.87546	0.83361	1.01021
C	-1.8753	-0.569782	1.0558
C	-0.526292	-1.02076	1.04558
C	0.305615	0.127635	1.04546
C	-0.530802	1.28293	1.03187
C	-2.93995	1.5908	0.582233
C	-4.136	0.816771	0.320012
C	-4.07265	-0.551166	0.389285
C	-2.94604	-1.35579	0.685283
C	1.62459	0.132571	0.699473
C	2.21063	1.48951	0.705116
C	1.35049	2.67279	0.684403
C	-0.121587	2.53334	0.669342
C	-0.138442	-2.28188	0.690567
C	1.27163	-2.36653	0.277066
C	2.13436	-1.17908	0.276318
C	-2.63923	-2.77896	0.555822
C	-1.26373	-3.24979	0.618882
C	-1.2193	3.43865	0.267853
C	-2.60613	2.98216	0.271671
C	3.09218	-3.64076	-0.767372
C	1.80761	-3.55372	-0.269009
C	4.16459	2.95224	0.936726
C	1.97469	3.93002	0.803274
C	3.34645	4.08011	0.909418
C	3.59646	1.6931	0.85266
C	3.42456	-1.31403	-0.282599
C	3.90853	-2.5083	-0.777478
C	-0.988973	4.7398	-0.229866
C	-3.34309	5.16456	-0.536188
C	-2.01297	5.58566	-0.616252
C	-3.61902	3.87843	-0.115018
C	-3.68139	-3.70896	0.408096
C	-3.44345	-5.07065	0.381175
C	-2.13636	-5.53885	0.534864
C	-1.08212	-4.64728	0.651275
H	-5.05884	1.29714	0.011883
H	3.44728	-4.57867	-1.17895
H	1.17679	-4.42357	-0.349738
H	5.23629	3.05255	1.06487
H	1.36064	4.81348	0.887639
H	3.77255	5.07135	1.01424
H	4.2399	0.834479	0.974759
H	4.04668	-0.438098	-0.374772
H	4.90603	-2.5524	-1.19954
H	0.0247314	5.08764	-0.349853
H	-4.14909	5.82972	-0.823828
H	-1.77569	6.57542	-0.989563
H	-4.64775	3.53831	-0.0871101
H	-4.69555	-3.33023	0.344627
H	-4.26746	-5.76691	0.276141
H	-1.94073	-6.60437	0.576189
H	-0.0946694	-5.04846	0.82368
Core RigidRotor
SymmetryFactor 0.5
End
Frequencies[1/cm] 153
37.7848	49.8003	70.096
89.6224	102.981	116.097
126.814	140.336	160.716
171.958	202.67	222.767
240.193	249.785	289.544
293.504	312.132	329.659
346.448	354.541	366.449
383.196	399.926	420.531
435.6	450.82	455.598
470.825	481.29	500.38
508.409	519.96	543.791
550.409	575.697	588.261
594.934	610.978	628.034
630.938	638.737	651.121
661.794	664.153	672.088
688.006	699.13	714.02
731.509	740.687	747.074
763.83	764.157	770.191
774.592	780.434	786.144
790.779	801.564	805.264
833.553	844.005	873.34
879.885	880.29	891.581
895.586	915.167	919.689
941.888	961.221	964.033
973.103	977.726	986.547
993.196	995.926	999.707
1002.36	1033.86	1061.57
1064.9	1069.5	1072.27
1099.42	1109.93	1123.33
1126.55	1144.89	1157.59
1165.77	1174.02	1182.4
1193.14	1200.13	1208.7
1225.34	1237.01	1244.43
1253.74	1265.79	1280.84
1286.52	1294.54	1305.02
1313.49	1323.07	1330.28
1336.53	1346.46	1352.82
1390.36	1416.74	1422.53
1440.26	1460.47	1463.74
1464.38	1473.56	1476.17
1482.33	1494.54	1503.99
1573.71	1576.02	1576.68
1581.17	1626.72	1640.06
1642.31	1647.66	1650.56
1658.34	1663.14	1672.1
1688.75	3160.27	3165.18
3166.75	3168.35	3168.68
3174.49	3177.4	3184.36
3185.13	3188.62	3190.41
3215.88	3217.75	3221.56
3245.05	3248.02	3254.63
ZeroEnergy[kcal/mol] 0.0
ElectronicLevels[1/cm] 1
0 2
End
Fragment c4h4
RRHO
Geometry[angstrom] 8
C	-0.6095	-0.295106	0.160027
C	0.674403	0.317346	0.169255
C	1.77724	0.801474	0.189208
C	-1.74322	0.325351	-0.182493
H	-0.637996	-1.34075	0.45697
H	2.74522	1.23911	0.20295
H	-2.69012	-0.200407	-0.167971
H	-1.75244	1.36617	-0.483485
Core RigidRotor
SymmetryFactor 1
End
Frequencies[1/cm] 18
224.483	316.591	557.716
648.645	681.245	703.565
892.291	954.833	1010.11
1111.5	1321.02	1443.58
1668.6	2205.46	3136.21
3147.51	3236.32	3474.96
ZeroEnergy[kcal/mol] 0.0
ElectronicLevels[1/cm] 1
0 1
End
GroundEnergy[kcal/mol] 0.0
End
!-------h_c40h20_p2------------
Bimolecular p2
Fragment c40h20
RRHO
Geometry[angstrom] 60
C	-0.860096	0.896487	1.52106
C	-0.866768	-0.521075	1.52934
C	0.483877	-0.95812	1.52173
C	1.31575	0.181894	1.56679
C	0.484081	1.33109	1.58011
C	-1.93263	1.68602	1.22718
C	-3.19035	0.922097	1.10747
C	-3.17705	-0.540692	1.00195
C	-1.94195	-1.30777	1.24141
C	2.65391	0.193864	1.3107
C	3.24041	1.54464	1.43183
C	2.38348	2.73183	1.46082
C	0.914204	2.60383	1.35838
C	0.894998	-2.21757	1.20232
C	2.31329	-2.29315	0.818656
C	3.17887	-1.1087	0.87647
C	-1.60728	-2.74945	1.24025
C	-0.21107	-3.19542	1.22154
C	-0.163717	3.52636	0.973209
C	-1.56196	3.08012	0.912449
C	-4.452	1.55489	1.09822
C	-5.62936	0.880423	0.836876
C	-5.58757	-0.482762	0.539212
C	-4.38987	-1.16467	0.635305
C	4.15705	-3.5429	-0.212809
C	2.85739	-3.46443	0.247446
C	5.18333	2.97815	1.8587
C	3.00189	3.97279	1.71081
C	4.36742	4.10798	1.89024
C	4.61941	1.73172	1.65088
C	4.48767	-1.23517	0.361591
C	4.98109	-2.41733	-0.153939
C	0.125714	4.8297	0.514015
C	-2.17383	5.28058	0.00551289
C	-0.844126	5.69991	0.057696
C	-2.50525	4.00078	0.405865
C	-2.59763	-3.74259	1.38147
C	-2.30537	-5.09218	1.46741
C	-0.977201	-5.51403	1.4523
C	0.0350295	-4.57698	1.34932
H	-4.50878	2.60527	1.33899
H	-6.57237	1.41483	0.848177
H	-6.48965	-1.01433	0.258699
H	-4.38628	-2.21754	0.40319
H	4.5188	-4.46696	-0.649147
H	2.21957	-4.32357	0.112118
H	6.24906	3.06417	2.0373
H	2.38333	4.84893	1.8358
H	4.78929	5.08541	2.09456
H	5.25766	0.864179	1.7287
H	5.11696	-0.360111	0.31621
H	5.99229	-2.45509	-0.542802
H	1.15519	5.14771	0.466983
H	-2.94394	5.93887	-0.38021
H	-0.563379	6.68823	-0.288016
H	-3.52621	3.6848	0.271888
H	-3.62698	-3.44315	1.49736
H	-3.10922	-5.80929	1.58875
H	-0.731147	-6.56398	1.56253
H	1.05525	-4.91852	1.4392
Core RigidRotor
SymmetryFactor 0.5
End
Frequencies[1/cm] 174
32.0809	36.5986	50.452
87.6073	97.0263	98.8188
108.786	121.712	131.263
146.243	168.364	188.068
208.597	222.53	226.022
257.427	261.028	290.291
290.904	316.976	328.448
343.78	358.555	371.785
385.704	402.128	408.756
420.083	427.992	436.541
461.296	468.39	488.417
491.803	524.267	527.01
548.391	551.027	566.266
572.833	595.17	596.979
628.375	629.576	630.135
630.505	655.466	661.435
666.053	668.064	697.716
698.16	699.036	699.273
737.936	738.975	759.979
761.081	763.635	769.63
770.916	776.445	785.723
793.017	794.498	802.58
806.646	839.237	841.932
870.448	872.009	878.172
881.501	884.798	892.711
896.694	934.016	935.766
945.241	961.888	965.747
970.642	978.307	979.847
991.409	994.082	994.721
999.918	1000.65	1002.86
1064.89	1065.49	1075.12
1075.93	1105.49	1107.53
1107.61	1125.22	1125.92
1128.23	1130.43	1157.08
1169.78	1170.85	1172.73
1192.6	1193.86	1208.75
1209.72	1211.05	1239.65
1243.56	1244.68	1245.97
1273.85	1275.62	1280.9
1287.1	1288.46	1309.11
1330.56	1332.43	1332.6
1334.63	1353.88	1356.53
1364.59	1427.36	1430.93
1458.99	1459.85	1463.71
1464.99	1471.71	1476.68
1480.23	1480.94	1501.86
1503.54	1575.44	1576.44
1579.02	1580.45	1582.47
1638.16	1640.07	1640.74
1649.85	1650.37	1665.83
1669.37	1686.06	1698.59
1700.43	3167.53	3167.95
3168.22	3168.31	3168.86
3183.56	3184.04	3184.65
3184.69	3185.36	3214.29
3216.12	3217.51	3223.48
3228.87	3240.69	3243.07
3243.22	3255.54	3259.9
ZeroEnergy[kcal/mol] 0.0
ElectronicLevels[1/cm] 1
0 1
End
Fragment H
Atom
Mass[amu] 1
ElectronicLevels[1/cm] 1
0 2
End
GroundEnergy[kcal/mol] -58.51
End
!-------h_c40h20_p3------------
Bimolecular p3
Fragment c40h20
RRHO
Geometry[angstrom] 60
C	0.361126	0.927089	-1.2609
C	-0.584106	-0.0243508	-0.862912
C	0.102161	-1.25152	-0.636128
C	1.48669	-1.01686	-0.851169
C	1.64583	0.329425	-1.25974
C	2.81994	1.02197	-1.28941
C	2.64366	2.45942	-1.62558
C	1.32667	3.0813	-1.55368
C	0.133479	2.27834	-1.25476
C	-0.421166	-2.31692	0.0309757
C	0.588798	-3.31077	0.431637
C	2.00492	-3.12164	0.103513
C	2.4939	-1.83271	-0.426767
C	-1.84669	0.268568	-0.399995
C	-2.58806	-0.950043	-2.47837e-05
C	-1.89185	-2.2195	0.201536
C	3.97095	0.229868	-0.826721
C	3.81366	-1.16995	-0.40566
C	-1.18446	2.62865	-0.844305
C	-2.13918	1.69514	-0.381158
C	3.70097	3.27452	-2.07665
C	1.20819	4.455	-1.81937
C	0.250982	-4.46771	1.16764
C	2.86327	-4.22248	0.311798
C	-3.9932	-0.950083	0.0631736
C	-2.68866	-3.35835	0.434594
C	5.23796	0.824969	-0.641972
C	4.94805	-1.80222	0.148467
C	-5.95053	3.25475	2.44577
C	-3.94582	1.95271	1.3649
C	-3.32569	2.32263	0.228093
C	-4.72872	-2.09212	0.325344
C	-4.06989	-3.30665	0.508905
C	1.15503	-5.47709	1.43674
C	2.4589	-5.38105	0.947306
C	6.17578	-1.18218	0.274385
C	6.32303	0.146181	-0.124579
C	2.2914	5.22692	-2.19966
C	3.53959	4.62209	-2.35514
C	-5.02895	2.66864	1.93474
H	-1.46144	3.67484	-0.771477
H	4.66685	2.83036	-2.26426
H	0.227103	4.91169	-1.7556
H	-0.75179	-4.56772	1.5514
H	3.87064	-4.17807	-0.072316
H	-4.51844	-0.0274183	-0.134875
H	-2.21695	-4.32673	0.490097
H	5.36013	1.8715	-0.867764
H	4.8522	-2.80059	0.540183
H	-6.76154	3.7718	2.89642
H	-3.61722	1.07046	1.90555
H	-3.6587	3.24269	-0.244818
H	-5.81116	-2.04206	0.353044
H	-4.63271	-4.21807	0.675531
H	0.840291	-6.34698	2.00168
H	3.15841	-6.19913	1.07542
H	7.00777	-1.72162	0.712498
H	7.2709	0.657642	-0.0018704
H	2.16225	6.28279	-2.40762
H	4.38611	5.19991	-2.70832
Core RigidRotor
SymmetryFactor 0.5
End
Frequencies[1/cm] 174
24.9946	34.1446	46.7357
55.9028	71.9436	82.6273
93.7227	117.164	119.15
127.858	142.896	158.28
172.27	190.279	204.313
219.198	225.934	243.217
249.534	268.961	292.393
303.493	326.019	347.782
352.908	366.184	379.496
392.163	398.114	405.94
431.28	445.231	458.128
464.85	478.334	491.545
504.437	518.96	525.4
537.18	560.593	569.474
588.779	594.814	610.621
623.969	628.574	629.244
630.472	654.614	660.672
664.371	669.813	680.313
692.391	698.661	701.383
712.587	728.987	739.161
752.769	761.449	763.116
771.543	780.246	785.484
789.76	792.866	801.474
812.643	841.855	862.65
872.146	876.844	883.113
885.694	888.052	894.434
903.13	916.855	944.084
960.291	961.957	967.957
972.413	980.495	990.215
993.04	998.275	1000.16
1002.97	1007.42	1030.84
1064.1	1067.79	1073.9
1080.26	1104.34	1109.04
1122.48	1127.85	1133.05
1155.57	1168.03	1174.92
1183.55	1192.43	1201.33
1207.22	1211.31	1230.15
1239.37	1246.32	1252.09
1265.97	1275.62	1286.58
1289.08	1299.07	1304.14
1318	1327.52	1330.6
1334.99	1342.07	1349.76
1356	1377.72	1423.06
1438.81	1459.43	1463.94
1466.66	1473.38	1474.35
1477.46	1485.59	1495.53
1507.69	1575.32	1578.92
1580.26	1582.43	1638.45
1641.74	1644.76	1649.81
1654.34	1660.12	1666.27
1678.11	1688.72	1696.06
2195.8	3143.12	3157.45
3164.75	3167.89	3168.29
3168.7	3169.41	3176.77
3184.41	3184.89	3185.69
3190.23	3218.54	3220.86
3223.44	3225.05	3249.82
3253.69	3263.45	3476.98
ZeroEnergy[kcal/mol] 0.0
ElectronicLevels[1/cm] 1
0 1
End
Fragment H
Atom
Mass[amu] 1
ElectronicLevels[1/cm] 1
0 2
End
GroundEnergy[kcal/mol] -1.58
End
!-------bar_ts1------------
Barrier ts1 i7 p0
RRHO
Geometry[angstrom] 61
C	-0.830128	0.622333	-0.782733
C	-0.695175	-0.772304	-0.739246
C	0.689483	-1.08912	-0.668968
C	1.40337	0.141541	-0.644224
C	0.464739	1.20082	-0.720291
C	0.71338	2.50664	-0.413943
C	-0.505415	3.35569	-0.42702
C	-1.83046	2.74772	-0.399791
C	-1.99014	1.29292	-0.486893
C	1.19205	-2.30375	-0.300859
C	2.6421	-2.27054	-0.0229327
C	3.39918	-1.019	-0.120634
C	2.7074	0.276446	-0.270475
C	-1.71036	-1.64003	-0.387954
C	-1.2633	-3.02152	-0.183452
C	0.15551	-3.36357	-0.200878
C	2.09749	2.74965	0.0246714
C	3.07774	1.65792	0.0915155
C	-3.11427	0.425365	-0.236646
C	-2.937	-0.938875	-0.202747
C	-0.460163	4.76179	-0.515696
C	-2.96036	3.58076	-0.335747
C	3.36684	-3.42003	0.361151
C	4.80649	-1.10983	-0.0797931
C	-2.20647	-4.04835	-0.00547165
C	0.465926	-4.7391	-0.162624
C	2.49504	4.00871	0.525022
C	4.33814	1.95986	0.652455
C	-5.16805	-1.96061	0.233461
C	-6.09722	-0.979923	0.113941
C	-6.51137	-0.139352	1.17213
C	-6.88333	0.59656	2.05424
C	-1.84284	-5.37817	0.092766
C	-0.495739	-5.72459	-0.0180821
C	4.74301	-3.43787	0.486067
C	5.47602	-2.28547	0.201235
C	4.68718	3.22049	1.09504
C	3.75541	4.25664	1.031
C	-2.85871	4.9596	-0.360469
C	-1.59911	5.54958	-0.482175
H	-4.09476	0.835982	-0.0238053
H	0.490222	5.25126	-0.666889
H	-3.94071	3.11998	-0.297498
H	2.83237	-4.32884	0.580491
H	5.39037	-0.233259	-0.315202
H	-3.25263	-3.7793	0.0292266
H	1.48718	-5.05473	-0.300524
H	1.77241	4.80705	0.56157
H	5.05262	1.16621	0.792071
H	-4.77266	-2.24272	1.20037
H	-4.97282	-2.61539	-0.604737
H	-6.54251	-0.784882	-0.858159
H	-7.20579	1.234	2.84055
H	-2.60033	-6.14269	0.22163
H	-0.194925	-6.766	-0.00301497
H	5.24486	-4.35373	0.776501
H	6.55978	-2.30206	0.212041
H	5.6704	3.38844	1.51957
H	4.00167	5.24407	1.40454
H	-3.75156	5.5729	-0.320861
H	-1.50631	6.62666	-0.563658
Core RigidRotor
SymmetryFactor 0.5
End
Tunneling Eckart
ImaginaryFrequency[1/cm] 184.2061
WellDepth[kcal/mol] 40.89
WellDepth[kcal/mol] 0.79
End
Frequencies[1/cm] 176
9.9303	25.5958
32.1444	47.3648	54.5389
75.4971	81.7319	89.0916
97.5517	116.762	130.622
147.121	163.654	175.479
193.087	206.216	220.408
234.063	245.668	253.738
288.671	301.608	302.786
334.905	349.625	356.942
362.482	378.069	385.017
399.227	404.513	440.718
446.714	461.05	470.38
480.517	490.044	511.121
522.055	545.61	547.491
560.729	577.773	592.575
594.952	606.508	624.118
626.882	629.782	641.116
642.792	657.621	664.82
672.962	678.291	687.838
698.872	706.673	722.982
727.382	740.389	748.011
760.804	761.685	767.999
777.087	778.78	787.355
788.808	799.997	803.381
839.932	855.31	864.174
876.064	877.255	880.455
882.265	887.19	905.924
916.673	922.767	942.555
959.606	962.684	968.145
970.997	973.149	985.773
991.964	994.712	997.843
1000.62	1032.03	1062.57
1066.4	1071.41	1074.15
1101.85	1109.2	1121.96
1122.88	1126.66	1144.55
1156.51	1165.3	1173.83
1182.99	1193.55	1198.01
1209.06	1227.13	1237.31
1243.61	1251.66	1263.82
1281.02	1283.59	1290.65
1294.48	1301.73	1311.51
1321.06	1328.94	1334.68
1340.93	1351.96	1390.59
1413.91	1420.62	1435.55
1437.71	1458.3	1463.3
1463.42	1473.11	1474.64
1482.26	1494.3	1504.87
1574.88	1576.72	1577.58
1579.03	1580.08	1626.56
1639.25	1642.14	1646.39
1650.72	1659.3	1673.03
1677.26	1692.87	2169.91
3141.41	3154.27	3165.27
3167.83	3168.08	3169.32
3170.33	3177.57	3184.27
3184.39	3185.66	3189.89
3216.59	3221.02	3223.88
3234.08	3253.23	3255.32
3260.72	3266.6	3474.34
ZeroEnergy[kcal/mol] 0.79
ElectronicLevels[1/cm] 1
0 2
End
!----------------------------------
!-------bar_ts2------------
Barrier ts2 i7 i8
RRHO
Geometry[angstrom] 61
C	-0.366583	1.11038	-1.21696
C	-1.33476	0.102661	-1.08782
C	-0.661003	-1.12246	-0.828934
C	0.731778	-0.842291	-0.76526
C	0.916809	0.540696	-1.0097
C	2.04957	1.25307	-0.743488
C	1.89079	2.71519	-0.955
C	0.563802	3.30408	-1.07246
C	-0.628808	2.45804	-1.11838
C	-1.25978	-2.25557	-0.361819
C	-0.296673	-3.27431	0.101723
C	1.14703	-3.02575	0.0488912
C	1.6738	-1.67807	-0.2437
C	-2.67441	0.326651	-0.854875
C	-3.42806	-0.902734	-0.563938
C	-2.74192	-2.18133	-0.377308
C	3.12173	0.437684	-0.148947
C	2.94074	-1.00008	0.0927408
C	-2.02026	2.69103	-0.98436
C	-3.02095	1.73519	-0.863955
C	2.98115	3.59721	-1.09887
C	0.438029	4.69818	-1.19016
C	-0.70584	-4.51732	0.632675
C	2.00052	-4.126	0.276591
C	-4.83435	-0.886819	-0.503377
C	-3.55821	-3.32614	-0.272827
C	4.3087	1.03136	0.33274
C	3.97164	-1.66838	0.788893
C	-4.39564	2.36093	-0.683515
C	-4.19633	3.88444	-0.83774
C	-4.67371	4.73778	0.202088
C	-5.0428	5.46269	1.09343
C	-5.58673	-2.03447	-0.333051
C	-4.94101	-3.26704	-0.246858
C	0.177919	-5.5349	0.938072
C	1.54089	-5.35955	0.696633
C	5.13047	-1.04466	1.20757
C	5.30124	0.320402	0.977326
C	1.54177	5.52776	-1.26094
C	2.8201	4.96538	-1.24628
H	-2.93637	3.85955	-0.861732
H	3.98267	3.19716	-1.1474
H	-0.559741	5.11711	-1.25569
H	-1.75202	-4.68679	0.825135
H	3.05568	-4.01444	0.0797321
H	-5.34907	0.0547014	-0.624182
H	-3.09893	-4.30123	-0.263704
H	4.43328	2.09748	0.239964
H	3.83779	-2.70319	1.05533
H	-4.80742	2.12432	0.301849
H	-5.11132	1.9966	-1.42677
H	-4.45054	4.25283	-1.83347
H	-5.37642	6.09868	1.87606
H	-6.66854	-1.97458	-0.30165
H	-5.5148	-4.18382	-0.172677
H	-0.196283	-6.47094	1.33656
H	2.23942	-6.17414	0.849674
H	5.8841	-1.61242	1.74129
H	6.18984	0.832452	1.32851
H	1.41381	6.59945	-1.36074
H	3.69445	5.59593	-1.36152
Core RigidRotor
SymmetryFactor 0.5
End
Tunneling Eckart
ImaginaryFrequency[1/cm] 1527.3783
WellDepth[kcal/mol] 31.17
WellDepth[kcal/mol] 10.56
End
Frequencies[1/cm] 176
20.2781	32.5305
46.77	57.656	66.8458
82.1732	96.2643	106.576
117.532	134.601	158.487
164.697	187.034	193.274
202.222	220.256	228.106
255.066	258.451	285.674
289.606	319.475	327.918
346.479	358.346	366.268
376.56	391.553	401.422
406.618	426.358	442.444
451.153	465.968	475.875
488.379	519.072	524.451
528.252	550.638	556.005
562.014	575.889	595.984
609.775	625.277	628.49
629.658	630.573	649.852
657.093	662.417	671.039
671.244	679.116	696.396
700.096	723.685	738.341
741.194	748.225	760.788
762.386	768.205	779.778
784.751	789.371	792.576
800.773	805.354	833.561
853.316	866.814	876.099
880.948	882.824	885.438
888.723	917.073	943.984
946.802	959.834	962.744
966.607	970.342	974.173
992.291	995.489	998.443
999.125	1000.91	1017.92
1062.7	1066.82	1073.05
1076.75	1090.92	1107.78
1109.82	1121.99	1125.62
1128.49	1151.3	1167.87
1173.64	1178.34	1189.7
1194.13	1199.73	1206.38
1209.08	1236.08	1239.35
1245.07	1253.93	1277.51
1280.04	1288.33	1295.56
1297.34	1302.41	1315.15
1325.65	1328.77	1339.59
1347.41	1351	1358.41
1374.95	1413.3	1432.44
1440.91	1458.98	1463.56
1464.02	1473.26	1474.66
1481.57	1488.25	1494.8
1504.92	1575.67	1576.5
1579.45	1581.48	1633.87
1638.28	1642.32	1647.41
1649.85	1655.94	1669.66
1675.39	1688.93	1693.05
2172.94	3032.26	3064.88
3084.5	3165.86	3168.08
3168.26	3169.28	3176.11
3184.53	3184.67	3185.64
3189.42	3217.78	3221.61
3230	3232.53	3256.35
3261.46	3262.94	3475.68
ZeroEnergy[kcal/mol] -8.94
ElectronicLevels[1/cm] 1
0 2
End
!----------------------------------
!-------bar_ts3------------
Barrier ts3 i8 i9
RRHO
Geometry[angstrom] 61
C	-0.45484	1.39955	-0.757472
C	-1.41896	0.505654	-0.282121
C	-0.776203	-0.745643	-0.048754
C	0.604492	-0.586252	-0.351705
C	0.803171	0.738065	-0.813428
C	2.00638	1.37266	-0.907906
C	1.88665	2.80515	-1.28311
C	0.611557	3.49493	-1.15326
C	-0.591202	2.76998	-0.723856
C	-1.29835	-1.75237	0.706506
C	-0.312889	-2.77496	1.0943
C	1.08469	-2.67129	0.670215
C	1.5967	-1.42908	0.0587666
C	-2.62754	0.880846	0.271178
C	-3.39973	-0.287848	0.759047
C	-2.74672	-1.57865	0.973997
C	3.14132	0.547775	-0.470423
C	2.94378	-0.828894	0.000103178
C	-1.8291	3.16261	-0.163343
C	-2.82498	2.32267	0.341065
C	2.94862	3.53936	-1.84642
C	0.526296	4.84559	-1.52931
C	-0.652451	-3.8783	1.9084
C	1.90303	-3.80362	0.870673
C	-4.79848	-0.232733	0.904968
C	-3.57101	-2.66917	1.31441
C	4.43748	1.09642	-0.355754
C	4.07386	-1.49261	0.526521
C	-1.68017	5.07684	1.10923
C	-3.6127	3.83557	2.28224
C	-4.00851	2.97241	1.04207
C	-5.56097	-1.32651	1.27806
C	-4.94046	-2.55578	1.48414
C	0.219707	-4.91861	2.16537
C	1.48927	-4.91202	1.58482
C	5.32989	-0.921231	0.582404
C	5.51461	0.388203	0.137487
C	1.61476	5.53939	-2.03005
C	2.8284	4.87341	-2.20344
C	-2.5718	4.77234	1.89076
H	3.87917	3.03737	-2.0657
H	-0.441379	5.33004	-1.47457
H	-1.62919	-3.91062	2.36397
H	2.88252	-3.82525	0.418112
H	-5.31437	0.680879	0.650797
H	-3.13592	-3.65382	1.37986
H	4.59063	2.13063	-0.617881
H	3.95424	-2.47387	0.953147
H	-0.854471	5.60962	0.697894
H	-3.24691	3.19382	3.09124
H	-4.50551	4.34582	2.65595
H	-4.71868	2.23182	1.39447
H	-4.53442	3.62602	0.340035
H	-6.63725	-1.23004	1.3643
H	-5.52572	-3.43354	1.73345
H	-0.0961217	-5.74462	2.7923
H	2.15564	-5.75872	1.70324
H	6.15702	-1.4824	1.00211
H	6.48697	0.862501	0.206255
H	1.51103	6.578	-2.32264
H	3.67544	5.38728	-2.64352
Core RigidRotor
SymmetryFactor 0.5
End
Tunneling Eckart
ImaginaryFrequency[1/cm] 418.9916
WellDepth[kcal/mol] 9.94
WellDepth[kcal/mol] 42.71
End
Frequencies[1/cm] 176
31.1018	34.6978
47.5949	61.9722	82.4441
87.4675	96.2813	111.401
122.217	131.691	163.395
167.179	180.414	203.648
217.483	226.371	248.117
255.529	288.496	294.423
310.341	317.252	336.973
352.924	360.723	373.017
384.619	393.374	403.517
418.176	438.433	452.594
455.618	467.055	482.732
500.715	513.081	524.483
533.939	551.544	573.719
582.212	585.133	596.264
625.261	628.919	630.478
647.387	657.505	659.369
663.66	668.132	687.732
694.534	699.023	704.618
715.393	739.087	750.07
758.345	762.265	768.27
770.527	781.044	783.617
790.044	793.07	802.925
806.704	824.447	847.023
862.427	875.958	878.161
882.82	892.603	900.08
911.565	915.775	943.923
960.341	961.012	967.599
977.728	980.452	987.25
992.817	995.26	996.555
1000.53	1002.22	1012.92
1063.51	1067.9	1073.76
1087.73	1106.48	1107.95
1120.9	1125.2	1127.62
1148.33	1162	1172.22
1172.9	1180.61	1193.29
1198.04	1206.29	1208.32
1220.12	1238.83	1240.15
1251.35	1260.16	1276.62
1284.12	1287.12	1298.64
1304.11	1316.69	1321.05
1327.74	1330.47	1341.21
1348.05	1357.42	1375.79
1401.53	1425.63	1431.74
1459.25	1463.25	1464.82
1472.7	1473.89	1475.63
1480.37	1483.98	1491.9
1503.04	1574.69	1576.9
1578.56	1583.35	1626.82
1636.83	1639.05	1645.49
1647.3	1650.47	1668.21
1672.69	1689.32	2045.24
3029.67	3044.36	3067.01
3161.96	3166.57	3167.56
3168.31	3168.68	3178.64
3183.98	3184.47	3185.1
3190.34	3217.78	3220.69
3224.81	3226.29	3250.1
3250.95	3263.84	3427.07
ZeroEnergy[kcal/mol] -9.56
ElectronicLevels[1/cm] 1
0 2
End
!----------------------------------
!-------bar_ts4------------
Barrier ts4 i9 i10
RRHO
Geometry[angstrom] 61
C	-0.341067	1.18451	-0.570945
C	-1.30881	0.274922	-0.124916
C	-0.696422	-1.0013	-0.0214916
C	0.671985	-0.856225	-0.371599
C	0.88966	0.493005	-0.729884
C	2.1058	1.09101	-0.858038
C	2.00669	2.53821	-1.16029
C	0.751795	3.25737	-0.949536
C	-0.454388	2.54497	-0.483527
C	-1.23172	-2.07533	0.622886
C	-0.266842	-3.1682	0.845094
C	1.11831	-3.05662	0.377517
C	1.64992	-1.77057	-0.114288
C	-2.51653	0.634766	0.437987
C	-3.26961	-0.542964	0.949319
C	-2.65333	-1.87396	0.985857
C	3.23291	0.197722	-0.552376
C	3.01266	-1.20943	-0.194475
C	-1.70214	2.9962	0.104371
C	-2.73253	2.06443	0.48677
C	3.06652	3.25036	-1.75355
C	0.698248	4.61522	-1.31726
C	-0.608866	-4.35273	1.53526
C	1.90668	-4.22627	0.4107
C	-4.61101	-0.452038	1.37153
C	-3.48564	-2.96422	1.30831
C	4.5505	0.696172	-0.457361
C	4.14459	-1.95224	0.207215
C	-1.8727	4.38374	0.49368
C	-4.23043	4.10947	0.820345
C	-4.04336	2.6221	1.03883
C	-5.36825	-1.54944	1.74496
C	-4.80985	-2.82215	1.68244
C	0.2377	-5.44072	1.63007
C	1.48441	-5.40065	1.00425
C	5.42062	-1.42494	0.245374
C	5.62656	-0.0859117	-0.0881066
C	1.7841	5.28218	-1.8581
C	2.97311	4.59161	-2.08646
C	-3.13282	4.94132	0.552538
H	3.96947	2.72182	-2.02037
H	-0.241555	5.14047	-1.22139
H	-1.56567	-4.41515	2.02706
H	2.86852	-4.21874	-0.0785876
H	-5.09677	0.507214	1.38501
H	-3.09429	-3.96386	1.2112
H	4.72346	1.74609	-0.631545
H	4.01283	-2.96444	0.550842
H	-0.989242	4.96844	0.71531
H	-5.2378	4.46978	0.620148
H	-4.16014	2.35279	2.09761
H	-4.87856	2.14047	0.521124
H	-6.3994	-1.4119	2.04982
H	-5.40361	-3.69982	1.91091
H	-0.0818384	-6.32615	2.16761
H	2.12744	-6.27323	0.995396
H	6.24882	-2.04569	0.56784
H	6.61652	0.351661	-0.0276874
H	1.69145	6.32545	-2.13745
H	3.81587	5.08874	-2.55331
H	-3.86013	5.05943	1.65197
Core RigidRotor
SymmetryFactor 0.5
End
Tunneling Eckart
ImaginaryFrequency[1/cm] 1623.6715
WellDepth[kcal/mol] 41.28
WellDepth[kcal/mol] 74.07
End
Frequencies[1/cm] 176
24.2541	35.2361
48.4148	76.0065	84.6909
99.1787	108.267	125.561
132.929	153.748	161.339
177.033	199.904	209.461
223.113	230.931	257.654
282.077	287.883	291.248
318.641	328.89	356.572
363.468	372.846	388.248
394.285	404.577	420.432
427.119	447.28	459.676
479.741	489.793	503.893
522.842	535.774	539.126
547.47	564.144	576.53
589.812	597.436	615.247
629.483	629.901	635.93
650.936	657.908	673.07
677.245	685.166	695.47
699.399	702.765	727.369
737.275	748.579	757.748
760.547	763.869	768.452
781.104	788.807	791.1
791.746	799.481	805.448
827.136	835.716	857.731
865.467	876.552	878.272
884.302	900.962	902.109
925.594	938.361	949.205
961.808	965.179	973.941
976.059	980.91	987.313
993.342	997.354	1000.57
1003.92	1064.25	1070.27
1075.7	1077.48	1095.09
1098.15	1107.22	1118.91
1124.99	1127.46	1135.75
1163.06	1169.34	1176.7
1177.94	1194.03	1199.05
1209.05	1214.43	1220.04
1227.45	1237.89	1240.97
1247.34	1260.5	1263.2
1275.67	1279.75	1286.84
1300.94	1311.33	1319.29
1329.04	1330.94	1344.51
1350.02	1353.03	1358.28
1388.62	1414.79	1434.71
1440.23	1453.22	1461.13
1464.58	1465.42	1473.4
1475.07	1479.16	1486.05
1496.51	1505.62	1575.94
1578.94	1580.75	1586.24
1635.2	1638.17	1641.99
1646.79	1649.94	1660.13
1681.99	1687.47	1696.22
2095.95	2986.61	3036.3
3118.44	3167.5	3167.9
3168.54	3168.81	3179.68
3183.9	3184.59	3184.92
3185.55	3211.2	3216.66
3222.42	3231.66	3246.18
3259.42	3259.98	3276.91
ZeroEnergy[kcal/mol] -10.99
ElectronicLevels[1/cm] 1
0 2
End
!----------------------------------
!-------bar_ts5------------
Barrier ts5 i10 p2
RRHO
Geometry[angstrom] 61
C	-2.69548	0.825599	0.820345
C	-2.70652	-0.59252	0.833193
C	-1.3562	-1.03213	0.818613
C	-0.5218	0.106909	0.854795
C	-1.35116	1.25742	0.871632
C	-3.76468	1.61512	0.513448
C	-5.02483	0.856173	0.396187
C	-5.01691	-0.606603	0.299602
C	-3.78364	-1.37605	0.54322
C	0.813346	0.116669	0.581403
C	1.40449	1.46665	0.691504
C	0.551113	2.65572	0.726916
C	-0.919955	2.5301	0.64009
C	-0.950311	-2.29126	0.490703
C	0.463267	-2.36908	0.0913274
C	1.33112	-1.18608	0.139949
C	-3.45259	-2.81843	0.539926
C	-2.05776	-3.26699	0.514378
C	-1.99404	3.44764	0.253599
C	-3.38885	3.00212	0.179736
C	-6.28267	1.49581	0.383419
C	-7.46313	0.824946	0.126438
C	-7.42721	-0.540491	-0.161837
C	-6.23269	-1.22773	-0.0618154
C	2.29238	-3.62008	-0.964016
C	0.998677	-3.54067	-0.487481
C	3.35483	2.89813	1.08794
C	1.17331	3.89689	0.963758
C	2.54182	4.02948	1.1247
C	2.78626	1.65142	0.892994
C	2.63317	-1.31336	-0.391754
C	3.11848	-2.49546	-0.914789
C	-1.70169	4.76997	-0.185384
C	-3.98606	5.16975	-0.824238
C	-2.66923	5.60349	-0.743888
C	-4.3237	3.90354	-0.376701
C	-4.44414	-3.80958	0.685884
C	-4.15374	-5.15976	0.769937
C	-2.82644	-5.58416	0.747498
C	-1.81313	-4.64886	0.639849
H	-6.33338	2.54817	0.618558
H	-8.40391	1.36327	0.134529
H	-8.33201	-1.06987	-0.437651
H	-6.23439	-2.28248	-0.28553
H	2.64767	-4.54417	-1.40555
H	0.358649	-4.39929	-0.615971
H	4.42293	2.98276	1.2528
H	0.557123	4.77321	1.10104
H	2.96787	5.00687	1.32015
H	3.42424	0.783286	0.966971
H	3.2624	-0.438793	-0.444318
H	4.12448	-2.53414	-1.31675
H	-0.667537	5.05312	-0.30311
H	-1.51285	5.71749	1.54391
H	-4.74717	5.80201	-1.26685
H	-2.38225	6.58038	-1.11472
H	-5.33945	3.57674	-0.52488
H	-5.47237	-3.50849	0.808138
H	-4.95822	-5.8754	0.895548
H	-2.5818	-6.63459	0.856019
H	-0.792878	-4.99154	0.724686
Core RigidRotor
SymmetryFactor 0.5
End
Tunneling Eckart
ImaginaryFrequency[1/cm] 601.2626
WellDepth[kcal/mol] 31.36
WellDepth[kcal/mol] 4.80
End
Frequencies[1/cm] 176
32.594	36.319
50.3112	87.5422	95.356
97.5219	108.669	125.027
130.42	146.745	167.339
189.105	208.852	219.381
226.173	254.513	259.326
274.075	288.822	290.637
315.418	328.469	342.663
358.516	366.475	377.072
389.55	407.536	410.71
421.611	428.472	441.653
463.729	473.777	491.073
499.968	526.215	528.309
548.524	550.601	565.917
572.024	594.293	597.195
627.558	629.031	629.659
630.122	657.069	660.46
667.562	668.629	697.132
697.839	698.863	699.794
737.552	738.308	758.372
761.618	765.889	771.038
772.064	776.321	785.742
793.656	797.135	804.36
808.169	839.127	841.262
870.551	872.192	880.836
881.869	892.732	893.744
901.074	934.105	935.577
944.391	963.66	969.293
970.488	979.607	981.263
990.468	994.69	997.019
1000.05	1001.91	1009.18
1064.58	1065.58	1074.26
1075.44	1105.02	1106.29
1108.21	1123.74	1125.14
1127.46	1129.42	1155.54
1170.02	1171.48	1172.49
1192.56	1193.14	1206.67
1208.91	1209.52	1237.64
1242.89	1244.13	1245.52
1273.08	1275	1279.86
1286.64	1287.99	1307.99
1327.13	1330.55	1332.45
1334.75	1353.68	1356.79
1365.59	1424.69	1428.63
1452.89	1458.12	1461.23
1464.06	1468.23	1474.53
1477.4	1480.24	1499.36
1502.47	1570.23	1574.95
1576.5	1580.53	1582.37
1620.18	1639.01	1639.59
1645.39	1649.83	1662.31
1667.21	1682.29	1697.02
1697.13	3167.99	3168.24
3168.61	3169.28	3171.5
3183.92	3184.28	3185.03
3185.41	3188.29	3212.36
3215.44	3217.05	3217.84
3225.24	3235.71	3241.05
3242.81	3251.46	3253.96
ZeroEnergy[kcal/mol] -53.70
ElectronicLevels[1/cm] 1
0 2
End
!----------------------------------
!-------bar_ts6------------
Barrier ts6 i7 p3
RRHO
Geometry[angstrom] 61
C	-0.151488	0.974703	-0.994232
C	-1.09918	0.0469199	-0.548968
C	-0.464318	-1.2245	-0.458762
C	0.900607	-1.04763	-0.816556
C	1.09262	0.312662	-1.16394
C	2.29663	0.947093	-1.2569
C	2.1746	2.41312	-1.46987
C	0.914245	3.09427	-1.20728
C	-0.289116	2.33258	-0.847882
C	-0.965559	-2.28846	0.230606
C	0.0245304	-3.3541	0.465591
C	1.40082	-3.22218	-0.0188681
C	1.90029	-1.93254	-0.535566
C	-2.27576	0.380474	0.0825226
C	-3.0261	-0.799546	0.553558
C	-2.39003	-2.11495	0.610507
C	3.44184	0.0737665	-0.957344
C	3.25003	-1.34	-0.607886
C	-1.52008	2.7261	-0.250169
C	-2.48704	1.81094	0.212781
C	3.22564	3.20386	-1.97527
C	0.851574	4.48936	-1.35419
C	-0.289033	-4.53047	1.18163
C	2.21234	-4.37586	0.0278367
C	-4.39684	-0.711994	0.860411
C	-3.21509	-3.20865	0.937954
C	4.75069	0.595061	-0.861057
C	4.39578	-2.06152	-0.206651
C	-5.15266	-1.81357	1.22231
C	-4.55736	-3.07258	1.25107
C	0.580069	-5.59898	1.28954
C	1.81929	-5.54577	0.649354
C	5.66146	-1.51073	-0.16501
C	5.84159	-0.16733	-0.494948
C	1.93353	5.23152	-1.79313
C	3.11807	4.57633	-2.13281
C	-3.64784	2.35732	0.942896
C	-4.39262	3.41044	0.510047
C	-5.52138	3.9136	1.1946
C	-6.49102	4.36276	1.7548
H	-1.69629	3.77098	-0.0239105
H	4.13632	2.72539	-2.30289
H	-0.0879577	4.98983	-1.14962
H	-1.24179	-4.60104	1.68058
H	3.1676	-4.36116	-0.473989
H	-4.89452	0.241079	0.753855
H	-2.81103	-4.20691	0.884425
H	4.90688	1.64708	-1.03375
H	4.28347	-3.07745	0.13187
H	-6.20809	-1.69683	1.43956
H	-5.14516	-3.95317	1.4839
H	0.283896	-6.48057	1.84632
H	2.47908	-6.40576	0.650013
H	6.50102	-2.11689	0.155678
H	6.82305	0.288969	-0.434912
H	1.84787	6.30614	-1.90536
H	3.95521	5.13538	-2.5351
H	-4.00623	1.79468	1.7969
H	-4.11845	3.91335	-0.413359
H	-7.34269	4.75364	2.2551
H	-2.6253	3.26179	2.49015
Core RigidRotor
SymmetryFactor 0.5
End
Tunneling Eckart
ImaginaryFrequency[1/cm] 594.4563
WellDepth[kcal/mol] 40.42
WellDepth[kcal/mol] 1.87
End
Frequencies[1/cm] 176
23.4803	34.1996
48.3636	50.8184	73.9453
81.969	95.5981	116.523
118.062	128.361	135.265
161.167	166.894	189.684
199.417	218.235	232.177
241.7	251.895	268.128
290.322	304.064	315.417
327.977	342.522	358.718
361.022	368.704	380.622
399.109	404.353	417.405
434.314	445.75	457.439
472.118	477.457	488.678
504.565	520.29	528.416
536.706	563.799	565.498
584.849	595.544	616.9
620.283	629.586	629.694
631.824	655.614	659.887
666.658	672.225	680.837
693.115	696.916	700.989
721.635	729.051	740.812
752.998	762.183	763.274
771.151	781.2	785.179
789.91	793.852	801.952
813.678	841.009	858.303
864.845	876.177	882.872
888.157	892.33	893.092
895.651	917.221	944.967
960.002	964.387	966.72
970.456	976.975	992.407
995.382	998.991	1000.52
1005.63	1016.93	1036.6
1064.36	1068.83	1075.29
1082.22	1104.78	1108.02
1123.03	1126.61	1130.29
1154.33	1168.03	1177.58
1181.12	1191.49	1200.79
1204.94	1208.92	1234.96
1239.44	1248.53	1252.25
1262.06	1279.87	1282.25
1287.39	1299.16	1302.87
1305.25	1318.58	1329.23
1330.7	1340.33	1349.74
1354.85	1384.42	1420.81
1436.95	1458.83	1464.61
1465.22	1471.13	1473.89
1475.91	1484.24	1494.88
1507.16	1575.51	1578.84
1579.72	1583.31	1600.24
1638.07	1641.22	1644.84
1649.84	1655.9	1662.27
1674.01	1681.43	1692.59
2184.1	3143.57	3165.4
3167.61	3168.23	3168.64
3173.29	3174.68	3181.36
3183.95	3184.59	3185.16
3189.65	3215.91	3217.51
3221.28	3227.37	3254.06
3254.44	3262.19	3475.86
ZeroEnergy[kcal/mol] 0.29
ElectronicLevels[1/cm] 1
0 2
End
!----------------------------------
End
