# Supplementary material for: Gas phase synthesis of the C40 nano bowl C40H10
Source: Nat Commun. 2023 Mar 18;14:1527. doi: 10.1038/s41467-023-37058-y (PMC10024697; doi:10.1038/s41467-023-37058-y)
Supplement: Supplementary file 5 — Supplementary Data 3 [file 41467_2023_37058_MOESM5_ESM.xlsx]

## Sheet: Sheet1
							Supplementary Data 3. Input file for RRKM-ME calculations for the [C40H19]• ® C40H18 + H reaction using the MESS package
TemperatureList[K] 500. 600. 700. 800. 900. 1000. 1125. 1250. 1375. 1500. 1750. 1800. 2000. 2250. 2500.
PressureList[atm] 0.03 1. 10. 100.
EnergyStepOverTemperature 0.2 #Ratio of discretization energy step to T
ExcessEnergyOverTemperature 250
ModelEnergyLimit[kcal/mol]	1500
WellCutoff 10
ChemicalEigenvalueMax 0.2
ChemicalEigenvalueMin 1.e-6 #only for direct diagonalization method
CalculationMethod direct
EigenvalueOutput			eigenvalue.out
Reactant p0 #ground energy of bimolecular species will be used as a reference.
Model
EnergyRelaxation
Exponential
Factor[1/cm] 247 ! Jasper universal
Power 0.85
ExponentCutoff		15
End
CollisionFrequency
LennardJones
Epsilons[1/cm] 101.5 1364.37
	Sigmas[angstrom] 3.6154 9.588
Masses[amu] 28. 499.14868
End
OutputTemperatureStep[K] 100
OutputTemperatureSize 20
OutputReferenceEnergy[kcal/mol] 0.
!-------------------------------------------------------------------------------------------------------
!-------c40h19_i11------------
Well i11
Species
RRHO
Geometry[angstrom] 59
C	-0.56328	0.874397	0.944583
C	-0.415439	-0.531618	1.03846
C	0.968793	-0.832729	0.93538
C	1.67609	0.383974	0.810042
C	0.729203	1.43755	0.837171
C	-1.73625	1.53494	0.71311
C	-2.90808	0.635363	0.728054
C	-2.74274	-0.822926	0.711501
C	-1.42084	-1.44136	0.904468
C	2.98294	0.507171	0.436148
C	3.41956	1.91509	0.331859
C	2.41866	2.99667	0.312662
C	0.989259	2.72681	0.497668
C	1.48266	-2.06929	0.684846
C	2.86882	-2.04006	0.192262
C	3.60987	-0.777191	0.0796582
C	-0.938872	-2.83785	0.984664
C	0.490318	-3.14534	0.880511
C	-0.205159	3.54625	0.294041
C	-1.54692	2.95986	0.359185
C	-4.23164	1.1258	0.758567
C	-5.34013	0.313737	0.614838
C	-5.16709	-1.05521	0.403351
C	-3.89826	-1.59712	0.465989
C	4.75503	-3.20059	-0.866827
C	3.48756	-3.20186	-0.318733
C	5.19171	3.61818	0.186335
C	2.94019	4.26945	0.153258
C	4.24587	4.6528	0.0802322
C	4.77657	2.30209	0.307877
C	4.88911	-0.829372	-0.515029
C	5.4646	-2.00251	-0.96214
C	-0.079105	4.90833	-0.0405154
C	-2.44284	5.1343	-0.352403
C	-1.16669	5.7018	-0.34445
C	-2.6148	3.80431	-0.0154379
C	-1.8069	-3.90496	1.29225
C	-1.36953	-5.20641	1.46302
C	-0.00980209	-5.49673	1.36689
C	0.888259	-4.47919	1.09938
H	-4.39445	2.17688	0.934601
H	-6.3336	0.745937	0.649713
H	-6.0199	-1.69716	0.214643
H	-3.78897	-2.65723	0.300691
H	5.17748	-4.12253	-1.24976
H	2.93101	-4.12558	-0.33297
H	6.25104	3.85196	0.185227
H	4.54851	5.68827	-0.0269947
H	5.53568	1.5466	0.442424
H	5.4262	0.0905152	-0.680586
H	6.44814	-1.98021	-1.41741
H	0.918315	5.33308	-0.0694442
H	-3.30495	5.72964	-0.63136
H	-1.02598	6.74654	-0.596751
H	-3.61104	3.40081	-0.0800455
H	-2.84979	-3.69628	1.47188
H	-2.08196	-5.98437	1.71269
H	0.352301	-6.50345	1.54139
H	1.94223	-4.71077	1.12847
Core RigidRotor
SymmetryFactor 0.5
End
Frequencies[1/cm] 171
29.9907	34.601	46.3442
87.6399	91.2238	96.3702
105.033	123.328	134.218
149.264	166.935	186.705
195.243	207.839	225.6
253.464	260.312	288.168
289.781	321.407	328.338
346.874	353.911	373.635
386.744	401.138	406.086
416.844	428.238	437.87
462.031	470.052	487.811
496.678	516.411	527.83
544.931	546.855	564.508
570.951	587.87	596.225
623.418	627.472	628.922
630.023	655.176	657.752
666.103	667.319	694.517
697.659	698.673	699.798
723.178	738.062	747.026
760.283	762.03	763.384
770.748	773.804	782.768
790.697	791.966	800.495
805.839	837.886	841.789
869.526	873.122	879.23
880.107	885.302	888.419
894.698	925.968	935.266
946.392	962.841	965.899
969.778	973.255	979.175
985.258	993.363	996.6
999.073	1002.38	1062.31
1064.6	1071.3	1075.53
1090.12	1101.33	1108.17
1123.77	1126.54	1127.74
1129.18	1157.84	1167.59
1172.3	1174.32	1188.93
1193.47	1207.96	1209.32
1210.18	1239.56	1241.86
1243.46	1251.59	1271.47
1277.97	1283.08	1286.85
1304.15	1313.67	1328.56
1331.43	1336.03	1353.18
1354.77	1366.6	1413.14
1427.73	1441.98	1444.29
1460.35	1462.41	1463.99
1473.5	1475.72	1480.56
1497.44	1502.77	1518.46
1574.94	1575.87	1577.76
1581.67	1636.23	1639.23
1640.18	1648.8	1650.46
1663.37	1667.5	1683.5
1697.93	1705.98	3150.56
3161.2	3167.2	3167.57
3168.47	3168.79	3177.76
3183.3	3183.95	3184.75
3185.48	3217.1	3217.56
3223.67	3230.06	3243.27
3248.59	3249.66	3265.7
ZeroEnergy[kcal/mol] 0.0
ElectronicLevels[1/cm] 1
0 2
End
End
!----------------------------------
!-------c40h19_i12------------
Well i12
Species
RRHO
Geometry[angstrom] 59
C	-1.04586	1.13865	-1.89885
C	-2.00517	0.118665	-1.74023
C	-1.37885	-1.13597	-1.5385
C	0.0193048	-0.921497	-1.74442
C	0.227872	0.489538	-1.96132
C	1.42048	1.11721	-1.72162
C	1.31449	2.56533	-1.47033
C	0.0114116	3.21548	-1.40429
C	-1.23106	2.43571	-1.4398
C	-1.90134	-2.15801	-0.761091
C	-0.928317	-3.21336	-0.465749
C	0.502326	-2.9951	-0.653122
C	0.997879	-1.76802	-1.29606
C	-3.17771	0.399179	-1.1214
C	-3.76571	-0.582272	-0.279845
C	-3.19688	-1.87208	-0.0785289
C	2.57024	0.191756	-1.69302
C	2.36082	-1.23557	-1.48587
C	-2.51959	2.72576	-0.759893
C	-3.48899	1.69805	-0.711465
C	2.44	3.37903	-1.21041
C	2.35263	4.74817	-1.04073
C	1.11236	5.38437	-1.13318
C	-0.0272827	4.62082	-1.29511
C	3.48114	-2.08295	-1.60143
C	4.75498	-1.60996	-1.86092
C	4.95578	-0.244911	-2.05697
C	3.87907	0.621372	-1.99112
C	-1.34822	-4.46296	0.0371357
C	-0.459023	-5.43112	0.459323
C	0.911939	-5.16203	0.425593
C	1.36759	-3.97749	-0.120609
C	-4.66743	0.0678546	0.590674
C	-5.22922	-0.668742	1.61133
C	-4.80674	-2.0087	1.76283
C	-3.81076	-2.58695	0.983187
C	-2.73735	3.78359	0.180999
C	-3.73855	3.67521	1.18395
C	-4.62129	2.63551	1.29635
C	-4.68479	1.58758	0.228495
H	3.41164	2.92169	-1.11982
H	3.25184	5.32331	-0.851628
H	1.03925	6.46371	-1.06432
H	-0.985914	5.11613	-1.37076
H	3.33673	-3.15137	-1.56253
H	5.57947	-2.30728	-1.95614
H	5.93914	0.136849	-2.30677
H	4.04535	1.65382	-2.25589
H	-2.40671	-4.67975	0.0601461
H	-0.825477	-6.38256	0.827515
H	1.62281	-5.88306	0.812703
H	2.43003	-3.79639	-0.116821
H	-5.92432	-0.239054	2.32422
H	-5.22586	-2.59453	2.5737
H	-3.47281	-3.5744	1.2587
H	-2.04139	4.60377	0.261787
H	-3.76687	4.4576	1.93611
H	-5.3333	2.6065	2.11365
H	-5.61076	1.76236	-0.352208
Core RigidRotor
SymmetryFactor 0.5
End
Frequencies[1/cm] 171
39.4253	46.2205	67.492
93.8914	97.1539	108.171
113.225	151.012	164.329
178.345	193.527	216.929
225.292	232.291	250.526
276.941	291.496	301.719
306.299	344.525	356.298
373.477	376.063	377.476
387.405	417.131	441.304
448.272	458.835	473.172
496.201	497.947	506.176
517.03	529.47	534.669
554.536	559.76	568.752
580.985	595.597	609.278
619.942	628.502	632.205
639.853	645.797	663.517
677.56	682.944	693.276
697.488	702.735	720.545
742.336	744.046	756.896
760.963	770.499	772.433
772.803	775.459	779.643
791.576	800.025	801.811
809.643	828.785	836.439
848.278	882.613	882.93
889.605	895.251	898.338
911.117	931.671	949.661
963.075	967.827	969.445
972.999	976.711	980.611
984.677	995.804	998.907
1001.75	1035.84	1056.05
1064.72	1068.64	1070.12
1086.49	1102.2	1116.89
1123.77	1131.6	1138.58
1158.17	1166.15	1174.72
1177.09	1187.2	1194.3
1203.94	1207.8	1213.33
1217.69	1229.55	1240.07
1246.05	1259.5	1262.98
1280.86	1286.87	1294.95
1301.75	1307.5	1325.54
1328.16	1334.74	1339.38
1349.8	1365.08	1402.34
1408.59	1422.72	1438.93
1443.44	1456.13	1460.53
1465.8	1474.73	1477.65
1480.24	1487.08	1502.11
1541.87	1545.97	1567.36
1572.96	1578.61	1606.67
1617.72	1622.73	1629.51
1639.67	1644.07	1648.11
1660.04	1719.77	2893.18
3153.46	3163.55	3167.92
3168.19	3168.48	3176.26
3179.76	3183.38	3184.08
3184.75	3201.36	3208.63
3223.5	3225.03	3233.16
3236.54	3252.69	3253.54
ZeroEnergy[kcal/mol] -2.68
ElectronicLevels[1/cm] 1
0 2
End
End
!----------------------------------
!-------c40h18_p4-----------------
Bimolecular p4
Fragment c40h18
RRHO
Geometry[angstrom] 58
C	0.00869271	0.92136	-2.26636
C	-0.949638	-0.110206	-2.10299
C	-0.327745	-1.37345	-1.93969
C	1.06751	-1.14925	-2.14508
C	1.27505	0.26631	-2.34659
C	2.47248	0.891639	-2.12287
C	2.37044	2.33863	-1.87459
C	1.07003	3.00014	-1.81466
C	-0.176193	2.22759	-1.83659
C	-0.855417	-2.40547	-1.17704
C	0.122817	-3.4609	-0.894995
C	1.55334	-3.2348	-1.08134
C	2.04847	-2.00032	-1.71116
C	-2.10007	0.149355	-1.46441
C	-2.7107	-0.836465	-0.662951
C	-2.15782	-2.13275	-0.495138
C	3.62055	-0.0371577	-2.10971
C	3.4111	-1.46558	-1.90628
C	-1.4743	2.52967	-1.15891
C	-2.37593	1.44705	-0.988047
C	3.50148	3.14354	-1.60639
C	3.4252	4.51209	-1.43554
C	2.18999	5.15887	-1.53387
C	1.04516	4.40615	-1.70144
C	4.52982	-2.31294	-2.03464
C	5.80174	-1.83997	-2.3046
C	6.00192	-0.474803	-2.49914
C	4.92648	0.392117	-2.42007
C	-0.292166	-4.71635	-0.403105
C	0.600323	-5.68522	0.00926958
C	1.97055	-5.4111	-0.0236138
C	2.42198	-4.22034	-0.558621
C	-3.57949	-0.161144	0.242556
C	-4.14919	-0.920538	1.2473
C	-3.77151	-2.28005	1.34414
C	-2.78883	-2.86349	0.549478
C	-1.83176	3.66494	-0.379966
C	-2.90627	3.62206	0.503858
C	-3.65487	2.45137	0.767247
C	-3.36267	1.31789	0.0319872
H	4.46774	2.67623	-1.5085
H	4.32773	5.07945	-1.23903
H	2.12563	6.23862	-1.46313
H	0.0935477	4.91222	-1.78085
H	4.38557	-3.38142	-1.99743
H	6.62469	-2.53777	-2.40904
H	6.98314	-0.0932428	-2.75741
H	5.09048	1.42561	-2.68242
H	-1.35012	-4.93574	-0.379256
H	0.237576	-6.64103	0.369605
H	2.68407	-6.13339	0.356213
H	3.48384	-4.03573	-0.553744
H	-4.81117	-0.494461	1.99319
H	-4.20971	-2.88016	2.13409
H	-2.47793	-3.86665	0.799689
H	-1.24132	4.56856	-0.401228
H	-3.12584	4.5133	1.08149
H	-4.37957	2.44963	1.57403
Core RigidRotor
SymmetryFactor 1
End
Frequencies[1/cm] 168
38.8291	46.5239	65.5952
94.1638	101.569	109.003
118.947	151.501	162.285
188.695	207.611	217.69
231.385	232.612	253.344
292.904	295.185	303.487
310.106	347.375	356.533
376.395	381.094	382.548
393.031	414.602	439.71
448.11	473.654	473.766
496.351	503.075	513.915
530.04	538.015	542.15
561.563	576.52	585.878
587.073	598.726	615.061
629.681	637.633	640.887
643.624	656.934	667.068
686.828	694.967	695.5
714.052	726.552	742.777
746.519	749.829	760.39
769.125	771.848	773.611
774.848	782.388	794.085
796.696	805.151	809.205
817.307	832.365	850.271
882.813	883.908	895.578
899.142	907.907	909.212
914.56	942.247	950.893
967.771	973.157	975.25
976.396	980.882	983.176
992.015	995.789	999.243
1002.46	1053.12	1060.01
1068.02	1071.6	1095.97
1107.2	1124.11	1124.48
1129.28	1138.3	1159.3
1170.3	1182.1	1185.31
1192.93	1206.87	1208.81
1218.9	1222.05	1237.48
1244.5	1254.88	1256.16
1264.05	1281.85	1294.56
1298.57	1306.95	1325.93
1327.62	1336.29	1349.67
1350.3	1366.56	1375.05
1412.65	1420.79	1443.58
1453.79	1460.04	1467.1
1471.11	1474.98	1478.78
1478.83	1488.56	1502.61
1534.91	1535.71	1567.73
1573.19	1578.94	1610.48
1617.39	1617.4	1629.14
1629.87	1640.28	1645.38
1648.71	1663.72	1772.09
3163.98	3164.74	3168.5
3168.87	3168.96	3179.64
3180.83	3184.35	3184.66
3185.27	3209.29	3209.34
3223.19	3224.7	3231.98
3232.09	3252.02	3252.5
ZeroEnergy[kcal/mol] 0.0
ElectronicLevels[1/cm] 1
0 2
End
Fragment H
Atom
Mass[amu] 1
ElectronicLevels[1/cm] 1
0 2
End
GroundEnergy[kcal/mol] 25.69
End
!-------c40h19_ts1------------
Barrier ts1 i11 i12
RRHO
Geometry[angstrom] 59
C	-0.969708	1.27162	-1.58043
C	-1.95544	0.264281	-1.46573
C	-1.34692	-1.01242	-1.42924
C	0.0456126	-0.811322	-1.66458
C	0.281227	0.604948	-1.74686
C	1.49817	1.18201	-1.50445
C	1.43638	2.60355	-1.12905
C	0.152557	3.28276	-0.986057
C	-1.111	2.53798	-1.04952
C	-1.87909	-2.11355	-0.789164
C	-0.925946	-3.22333	-0.662275
C	0.505623	-3.01135	-0.854856
C	1.01609	-1.72638	-1.35882
C	-3.13677	0.510652	-0.852791
C	-3.73896	-0.561442	-0.124191
C	-3.16275	-1.88295	-0.0799812
C	2.62297	0.231913	-1.61308
C	2.38456	-1.20539	-1.54486
C	-2.41404	2.82588	-0.399285
C	-3.44467	1.83464	-0.446807
C	2.59107	3.36027	-0.826107
C	2.55005	4.7142	-0.553881
C	1.3293	5.39318	-0.586754
C	0.163734	4.67925	-0.783886
C	3.47917	-2.05918	-1.78868
C	4.7543	-1.58902	-2.04721
C	4.98222	-0.215727	-2.11149
C	3.93054	0.661685	-1.91658
C	-1.36182	-4.52384	-0.332252
C	-0.485654	-5.55685	-0.0635542
C	0.889365	-5.30978	-0.0825138
C	1.35975	-4.07131	-0.474809
C	-4.70257	-0.14299	0.79369
C	-5.29088	-1.00126	1.68235
C	-4.80897	-2.33086	1.68551
C	-3.77636	-2.75051	0.858475
C	-2.66129	3.90009	0.499363
C	-3.82571	3.9604	1.26933
C	-4.85707	3.03534	1.14542
C	-4.71052	1.94167	0.254007
H	3.54796	2.86585	-0.784924
H	3.46884	5.24595	-0.334453
H	1.29125	6.46717	-0.444824
H	-0.775553	5.21293	-0.816351
H	3.31067	-3.12273	-1.85262
H	5.55709	-2.2904	-2.24388
H	5.96519	0.168557	-2.35885
H	4.11258	1.71227	-2.08035
H	-2.42317	-4.72552	-0.322128
H	-0.865857	-6.54346	0.17531
H	1.59154	-6.08877	0.191723
H	2.42567	-3.91164	-0.469729
H	-6.04874	-0.690399	2.3931
H	-5.22282	-3.03569	2.39971
H	-3.40616	-3.7541	0.997832
H	-1.90851	4.65451	0.666002
H	-3.94135	4.78848	1.96056
H	-5.78715	3.1813	1.68247
H	-5.60096	1.60199	-0.269165
Core RigidRotor
SymmetryFactor 0.5
End
Tunneling Eckart
ImaginaryFrequency[1/cm] 500.5178
WellDepth[kcal/mol] 27.41
WellDepth[kcal/mol] 30.09
End
Frequencies[1/cm] 170
39.0439	43.8295
65.5539	92.955	97.4178
101.612	111.992	150.655
165.583	177.056	193.357
218.653	221.307	224.06
256.059	257.943	293.675
298.843	326.85	339.23
360.346	366.158	371.945
379.109	388.647	416.938
436.518	439.965	447.824
474.75	480.799	496.062
512.363	517.5	524.433
539.361	544.37	555.705
565.038	581.825	593.255
603.568	618.477	629.277
631.623	643.601	655.378
663.202	672.447	687.547
694.856	699.996	711.418
732.371	738.636	744.089
758.029	762.208	766.968
772.458	773.958	775.117
787.532	797.375	799.904
801.25	810.482	833.839
844.809	871.748	882.869
885.588	891.558	893.9
895.475	896.907	932.653
945.266	953.366	967.603
969.446	972.254	974.891
981.863	984.034	996.356
999.232	1002.06	1051.83
1055.84	1066.44	1069.31
1093.17	1098.34	1104.95
1118.93	1123.07	1126.11
1140.53	1152.73	1164.34
1173.74	1183.48	1189.12
1202.39	1206.32	1215.28
1218.47	1232	1241.55
1245.27	1256.04	1265
1280.27	1294.29	1296.64
1304.45	1311.22	1328.56
1330.81	1336.17	1350.51
1358.8	1379.86	1407.07
1412.76	1431.63	1440.25
1446.55	1453.06	1461.1
1464.46	1474.05	1476.35
1484.03	1499.76	1513.54
1527.56	1552.24	1569.55
1571.3	1579.11	1616.87
1621.17	1625.4	1634.5
1640.17	1645.01	1648.37
1666.17	1716.52	3109.01
3154.32	3162.13	3167.16
3167.5	3167.63	3171.42
3182.41	3183.09	3183.38
3183.99	3207.24	3210.47
3223.3	3224.74	3237.8
3239.4	3251.43	3252.1
ZeroEnergy[kcal/mol] 21.41
ElectronicLevels[1/cm] 1
0 2
End
!----------------------------------
!-------c40h19_ts2------------
Barrier ts2 i12 p4
RRHO
Geometry[angstrom] 59
C	-0.985944	1.29429	-1.70957
C	-1.97026	0.278587	-1.63267
C	-1.37877	-1.00763	-1.56712
C	0.0225154	-0.803294	-1.75204
C	0.265449	0.61781	-1.83918
C	1.47624	1.19341	-1.56094
C	1.40818	2.61773	-1.19569
C	0.123673	3.3019	-1.08278
C	-1.1397	2.56259	-1.16977
C	-1.93333	-2.08436	-0.890744
C	-0.982904	-3.18331	-0.693206
C	0.453224	-2.97899	-0.858278
C	0.980618	-1.7104	-1.38585
C	-3.12186	0.516124	-0.983615
C	-3.7542	-0.517088	-0.260149
C	-3.22985	-1.83517	-0.19111
C	2.60152	0.239016	-1.61991
C	2.35657	-1.19555	-1.53398
C	-2.42984	2.83635	-0.46868
C	-3.37363	1.77863	-0.41324
C	2.55672	3.37248	-0.864256
C	2.51115	4.72468	-0.585256
C	1.29144	5.40555	-0.632769
C	0.129953	4.69481	-0.859721
C	3.45497	-2.05691	-1.72797
C	4.73918	-1.59487	-1.95495
C	4.97337	-0.223683	-2.03683
C	3.91896	0.660054	-1.89037
C	-1.43133	-4.46372	-0.306289
C	-0.564841	-5.48516	0.0272665
C	0.811847	-5.24372	0.0195824
C	1.29505	-4.02511	-0.415889
C	-4.61487	0.0971607	0.689669
C	-5.2025	-0.720854	1.63416
C	-4.84781	-2.08962	1.63202
C	-3.87598	-2.62985	0.794965
C	-2.72841	3.89191	0.437302
C	-3.78598	3.7912	1.34099
C	-4.58692	2.64298	1.47729
C	-4.40052	1.5962	0.57409
H	3.51209	2.87726	-0.804323
H	3.42605	5.25392	-0.344616
H	1.25183	6.47765	-0.47791
H	-0.809972	5.22713	-0.901072
H	3.28464	-3.121	-1.77859
H	5.54545	-2.3018	-2.11381
H	5.96477	0.153399	-2.26039
H	4.10931	1.70705	-2.06738
H	-2.49453	-4.65761	-0.302773
H	-0.95265	-6.45781	0.307507
H	1.50562	-6.01229	0.340584
H	2.36118	-3.86849	-0.394214
H	-5.86475	-0.338888	2.40306
H	-5.29793	-2.73855	2.37523
H	-3.58402	-3.65463	0.968334
H	-2.09419	4.76248	0.509462
H	-3.94428	4.61333	2.03033
H	-5.30268	2.57802	2.2888
H	-6.011	1.85054	-0.549556
Core RigidRotor
SymmetryFactor 0.5
End
Tunneling Eckart
ImaginaryFrequency[1/cm] 660.2394
WellDepth[kcal/mol] 33.78
WellDepth[kcal/mol] 5.41
End
Frequencies[1/cm] 170
39.0356	46.5947
65.867	94.5545	100.996
110.046	118.663	151.486
162.944	188.573	204.634
217.48	230.059	231.751
252.814	273.241	292.992
296.8	305.17	316.679
344.39	351.866	363.77
376.175	383.625	385.584
395.181	417.829	440.65
448.611	474.141	474.436
497.853	504.243	514.438
529.58	540.031	542.021
561.534	575.799	583.397
585.38	598.785	613.998
629.693	636.602	640.715
643.374	656.304	666.969
686.827	693.949	695.292
713.745	725.624	740.307
746.507	748.569	760.531
768.913	771.619	773.682
774.964	782.006	792.639
797.002	806.2	808.983
816.088	832.484	849.827
883.222	884.439	895.688
898.787	904.347	908.688
913.348	941.123	950.472
968.077	973.68	976.752
978.208	981.198	982.392
991.189	996.383	999.773
1002.71	1056.11	1061.84
1068.03	1073.58	1096.52
1104.87	1122.06	1124.62
1129.69	1137.64	1159.15
1170.3	1181.98	1184.35
1192.7	1206.3	1208.25
1218.46	1221.31	1237.45
1244.5	1252.02	1255.47
1264.05	1282.45	1294.78
1298.32	1307	1326.14
1327.94	1335.42	1348.17
1350.02	1363.79	1370.51
1412.44	1417.65	1442.24
1453.46	1459.88	1460.3
1467.99	1475.23	1478.3
1478.87	1487.35	1502.56
1528.93	1536.62	1567.64
1572.92	1578.79	1592.21
1611.29	1619.24	1626.6
1629.91	1640.24	1645.22
1648.66	1663.1	1764.14
3165.71	3166.68	3168.77
3169.16	3169.25	3181.71
3183.67	3184.62	3184.87
3185.49	3207.49	3209.38
3223.4	3224.96	3232.4
3232.54	3252.25	3252.93
ZeroEnergy[kcal/mol] 31.10
ElectronicLevels[1/cm] 1
0 2
End
End
