# Supplementary material for: Gas phase synthesis of the C40 nano bowl C40H10
Source: Nat Commun. 2023 Mar 18;14:1527. doi: 10.1038/s41467-023-37058-y (PMC10024697; doi:10.1038/s41467-023-37058-y)
Supplement: Supplementary file 6 — Supplementary Data 4 [file 41467_2023_37058_MOESM6_ESM.xlsx]

## Sheet: Sheet1
Supplementary Data 4. Input file for RRKM-ME calculations for the [C40H11]• ® C40H10 + H reaction using the MESS package
TemperatureList[K] 500. 600. 700. 800. 900. 1000. 1125. 1250. 1375. 1500. 1750. 1800. 2000. 2250. 2500.
PressureList[atm] 0.03 1. 10. 100.
EnergyStepOverTemperature 0.2 #Ratio of discretization energy step to T
ExcessEnergyOverTemperature 250
ModelEnergyLimit[kcal/mol]	1500
WellCutoff 10
ChemicalEigenvalueMax 0.2
ChemicalEigenvalueMin 1.e-6 #only for direct diagonalization method
CalculationMethod direct
EigenvalueOutput			eigenvalue.out
Reactant p0 #ground energy of bimolecular species will be used as a reference.
Model
EnergyRelaxation
Exponential
Factor[1/cm] 247 ! Jasper universal
Power 0.85
ExponentCutoff		15
End
CollisionFrequency
LennardJones
Epsilons[1/cm] 101.5 1351.54
	Sigmas[angstrom] 3.6154 9.537
Masses[amu] 28. 491.08608
End
OutputTemperatureStep[K] 100
OutputTemperatureSize 20
OutputReferenceEnergy[kcal/mol] 0.
!-------------------------------------------------------------------------------------------------------
!-------c40h11_i13------------
Well i13
Species
RRHO
Geometry[angstrom] 51
C	-0.780958	0.562464	2.23743
C	-0.793036	-0.872261	2.03227
C	0.546642	-1.33828	1.74757
C	1.39564	-0.175511	1.88262
C	0.586562	0.997868	2.14246
C	-1.78929	1.33652	1.68039
C	-2.88899	0.729835	0.978095
C	-2.93933	-0.657309	0.857126
C	-1.85078	-1.43843	1.37022
C	2.4857	-0.0586458	1.06279
C	2.8561	1.18235	0.448802
C	2.0348	2.29264	0.630382
C	0.886641	2.18682	1.49181
C	0.820898	-2.38157	0.834786
C	2.10168	-2.32031	0.0991473
C	2.83218	-1.11358	0.178388
C	-1.63967	-2.53434	0.492016
C	-0.346859	-3.08689	0.269017
C	-0.153789	2.98327	0.896119
C	-1.48196	2.56278	0.991191
C	-3.31662	1.56359	-0.0935051
C	-4.01101	0.947612	-1.13683
C	-4.09645	-0.469182	-1.23444
C	-3.46964	-1.29189	-0.297448
C	3.43888	-2.76761	-1.89311
C	2.51846	-3.19028	-0.945779
C	3.4196	1.90903	-1.76439
C	1.76479	3.17348	-0.455192
C	2.54674	3.02199	-1.6024
C	3.50676	0.917754	-0.786257
C	3.59634	-0.580616	-0.908794
C	3.927	-1.43794	-1.9391
C	0.334026	3.61606	-0.288311
C	-1.96402	3.55929	-1.14625
C	-0.610527	3.98718	-1.24341
C	-2.39242	2.75349	-0.0928858
C	-2.69451	-2.56911	-0.479549
C	-2.59487	-3.46438	-1.52722
C	-1.41886	-4.2648	-1.62511
C	-0.377514	-4.01647	-0.777479
H	-4.34591	1.5271	-1.99073
H	-4.49596	-0.884	-2.15391
H	3.7284	-3.45497	-2.68006
H	3.86426	1.76028	-2.74278
H	2.37492	3.65001	-2.47025
H	4.49467	-1.10657	-2.80157
H	-2.60202	3.72025	-2.00889
H	-0.297931	4.44852	-2.17428
H	-3.35055	-3.53061	-2.30256
H	-1.33824	-5.00726	-2.41179
H	2.08276	-4.17783	-1.03549
Core RigidRotor
SymmetryFactor 0.5
End
Frequencies[1/cm] 147
63.5827	79.7805	109.853
147.096	168.992	182.873
184.423	211.462	268.821
304.011	309.817	314.727
320.878	343.647	351.505
365.86	378.031	397.857
412.66	418.765	422.941
440.928	442.263	484.505
489.906	498.076	504.599
508.486	521.575	526.95
530.342	569.682	570.561
574.991	586.786	599.929
604.857	613.538	616.447
618.772	629.329	638.968
662.202	665.2	684.05
695.135	707.397	717.381
725.219	736.733	742.005
745.24	752.139	763.834
767.544	770.068	771.442
776.003	788.46	795.699
804.292	808.484	822.548
829.71	834.413	836.753
842.181	868.268	882.147
906.192	923.54	937.933
950.112	956.699	958.071
976.666	981.364	996.544
997.805	1005.45	1016.16
1060.03	1068.21	1076.59
1098.92	1114.79	1130.51
1141.72	1156.99	1167.34
1183.14	1190.88	1199.73
1205.53	1234.22	1238.05
1241.41	1256.4	1259.85
1281.36	1289.03	1303.58
1315.09	1323.46	1330.29
1335.66	1351.45	1359.69
1366.7	1374.74	1383.11
1395.81	1403.98	1423.97
1427.26	1428.85	1430.35
1436.51	1444.31	1446.93
1457.16	1479.78	1502.01
1514.58	1530.79	1575.25
1579.37	1582.37	1585.91
1588.83	1607.94	1611.44
1618.19	1622.91	1647.41
1664.32	3158.84	3159.6
3160.73	3161.69	3165.97
3174.8	3175.48	3176.61
3177.13	3177.81	3188.82
ZeroEnergy[kcal/mol] 0.0
ElectronicLevels[1/cm] 1
0 2
End
End
!----------------------------------
!-------c40h11_i14------------
Well i14
Species
RRHO
Geometry[angstrom] 51
C	-0.784456	0.574682	2.30663
C	-0.792399	-0.870626	2.18222
C	0.576138	-1.31938	2.03813
C	1.42653	-0.16047	2.04334
C	0.593484	1.01432	2.20767
C	-1.78713	1.31899	1.70578
C	-2.85767	0.680581	0.979438
C	-2.8549	-0.711221	0.8467
C	-1.80281	-1.48063	1.45418
C	2.50109	-0.115205	1.15701
C	2.78908	1.08163	0.416677
C	2.00629	2.21808	0.589911
C	0.883695	2.16837	1.49448
C	0.870655	-2.37163	1.1626
C	2.03302	-2.36898	0.340361
C	2.80108	-1.22101	0.290734
C	-1.50634	-2.5598	0.547113
C	-0.187259	-2.99024	0.397994
C	-0.158304	2.95538	0.89277
C	-1.48694	2.54128	1.00342
C	-3.28225	1.51085	-0.095652
C	-3.91865	0.891072	-1.17642
C	-3.9103	-0.517421	-1.31442
C	-3.27122	-1.32673	-0.371817
C	2.50052	-2.71942	-2.09914
C	1.84254	-3.28829	-0.860648
C	3.21728	1.72897	-1.88865
C	1.71106	3.08123	-0.511508
C	2.43124	2.8779	-1.70317
C	3.3052	0.740195	-0.881597
C	3.31853	-0.704723	-0.967747
C	3.19181	-1.54616	-2.1255
C	0.317882	3.55945	-0.314461
C	-1.98561	3.53069	-1.1408
C	-0.638981	3.94971	-1.25727
C	-2.39743	2.71919	-0.0801533
C	-2.38797	-2.52128	-0.571275
C	-1.96095	-3.13619	-1.74692
C	-0.62354	-3.60089	-1.88613
C	0.291151	-3.44348	-0.855155
H	-4.25753	1.47827	-2.02338
H	-4.24351	-0.932854	-2.25965
H	2.41905	-3.30165	-3.0112
H	3.61861	1.53859	-2.87816
H	2.25527	3.51645	-2.56243
H	3.59217	-1.20305	-3.07448
H	-2.63829	3.69247	-1.9923
H	-0.333421	4.41152	-2.19012
H	-2.5793	-3.10887	-2.63794
H	-0.299649	-3.9241	-2.86955
H	2.29595	-4.27264	-0.659601
Core RigidRotor
SymmetryFactor 0.5
End
Frequencies[1/cm] 147
78.1864	84.2547	164.151
165.065	177.407	192.363
194.204	306.974	316.974
321.318	331.711	339.489
359.829	362.796	367.836
379.414	394.474	414.671
424.189	436.251	445.605
457.965	462.297	494.089
497.86	505.047	508.273
531.374	533.506	541.888
548.049	573.166	576.752
592.306	596.074	604.677
612.147	619.335	627.209
629.704	645.701	653.045
676.306	683.359	685.309
703.099	714.07	722.036
724.406	739	741.968
743.526	751.371	762.513
766.435	770.038	776.6
780.213	789.773	800.572
802.036	817.665	823.959
828.82	835.132	839.029
866.061	871.8	882.537
945.698	950.501	955.066
958.097	961.848	970.239
974.519	985.145	996.199
1003.51	1017.98	1046.98
1086.38	1088.05	1111.38
1115.27	1116.75	1143.25
1160.88	1173.2	1175.27
1178.64	1195.98	1210.7
1216.83	1229.23	1242.22
1245.48	1256.59	1275.2
1278.9	1284.34	1293.82
1304.28	1319.56	1320.1
1329.95	1341.46	1348.34
1353.55	1357.4	1371.55
1395.82	1409.03	1412.98
1421.82	1423.95	1429.09
1432.37	1435.16	1439.74
1444.73	1458.58	1488.13
1496.02	1523.2	1545.33
1561.5	1567.37	1574.91
1577.92	1588.3	1592.64
1600.92	1610.05	1613.58
1620.54	2954.78	3151.77
3158.35	3159.84	3160.97
3161.5	3171.17	3175.02
3176.38	3177.47	3178.02
ZeroEnergy[kcal/mol] -16.93
ElectronicLevels[1/cm] 1
0 2
End
End
!----------------------------------
!-------c40h10_p6-----------------
Bimolecular p6
Fragment c40h10
RRHO
Geometry[angstrom] 50
C	0.466285	0.629876	-3.26825
C	-0.4891	-0.459053	-3.31789
C	0.185898	-1.66719	-2.88719
C	1.55843	-1.325	-2.57111
C	1.7316	0.0946606	-2.80649
C	2.51112	0.840676	-1.93574
C	2.09536	2.15013	-1.50306
C	0.875854	2.66591	-1.94799
C	0.0541749	1.87997	-2.83235
C	-0.490072	-2.58012	-2.09219
C	0.158489	-3.21377	-0.973016
C	1.48119	-2.88375	-0.668198
C	2.1746	-1.91558	-1.47845
C	-1.80078	-0.23451	-2.92866
C	-2.51158	-1.19514	-2.12435
C	-1.86093	-2.3593	-1.70913
C	3.17246	0.222197	-0.815502
C	3.00547	-1.14591	-0.588555
C	-1.31436	2.11962	-2.45227
C	-2.23498	1.07022	-2.5
C	-3.25211	0.946747	-1.50833
C	-3.43664	2.02361	-0.643386
C	-2.49981	3.09149	-0.594824
C	-1.37027	3.09195	-1.41086
C	2.54854	2.39337	-0.173116
C	1.85662	3.34406	0.574734
C	0.615667	3.86898	0.121966
C	0.0556109	3.44769	-1.08245
C	2.90829	-1.65869	0.738347
C	3.21912	-0.791169	1.78364
C	3.38935	0.60114	1.55267
C	3.24978	1.13823	0.274454
C	-0.788066	-3.46474	0.0634088
C	-0.295956	-3.59991	1.3601
C	1.05013	-3.26419	1.67029
C	1.9158	-2.7901	0.686581
C	-3.43253	-0.528048	-1.26414
C	-3.83074	-1.19925	-0.109669
C	-3.16911	-2.38445	0.312524
C	-2.10285	-2.90848	-0.415675
H	-4.18443	1.97703	0.141265
H	-2.58702	3.79764	0.224173
H	2.14697	3.55672	1.5982
H	0.0312398	4.45148	0.826376
H	3.14587	-1.12281	2.81402
H	3.43583	1.25091	2.42028
H	-0.972608	-3.7749	2.1899
H	1.32218	-3.20229	2.71872
H	-4.51667	-0.73231	0.589293
H	-3.38846	-2.7527	1.30918
Core RigidRotor
SymmetryFactor 5
End
Frequencies[1/cm] 144
85.2951	85.6163	174.315
178.497	179.801	196.776
197.544	315.324	315.64
338.836	339.041	341.3
362.072	362.441	381.289
381.458	410.81	421.942
422.887	449.417	449.63
462.784	462.825	499.858
500.191	503.584	514.431
527.909	543.016	543.068
543.322	588.878	589.257
602.063	602.114	612.622
612.876	628.968	629.157
629.866	659.569	659.644
687.909	687.956	706.202
706.976	722.485	723.319
726.965	738.604	745.055
745.814	763.32	764.717
771.666	772.423	772.683
789.301	789.67	816.791
824.58	824.987	835.91
837.044	841.348	841.448
848.697	889.227	889.34
945.704	953.696	954.343
958.372	959.195	980.991
998.102	998.144	1004.76
1004.77	1036.32	1076.24
1076.36	1109.19	1109.2
1137.79	1137.88	1153.56
1178.91	1179.13	1187.32
1203.44	1203.62	1239.59
1239.83	1240.86	1261.54
1261.84	1288.33	1288.81
1314.33	1314.66	1326.88
1327.54	1327.75	1345.87
1345.96	1365.59	1365.7
1391.16	1417.95	1418.03
1424.35	1424.45	1424.94
1432.39	1432.55	1437.25
1439.9	1440.11	1493.75
1494.3	1494.75	1563.84
1564.01	1585.48	1585.64
1585.7	1585.83	1593.99
1605.13	1608.6	1608.73
1627.24	1628.19	3158.25
3158.99	3159.64	3160.9
3161.03	3174.57	3174.86
3176.21	3176.47	3177.46
ZeroEnergy[kcal/mol] 0.0
ElectronicLevels[1/cm] 1
0 2
End
Fragment H
Atom
Mass[amu] 1
ElectronicLevels[1/cm] 1
0 2
End
GroundEnergy[kcal/mol] 26.57
End
!-------c40h11_ts1------------
Barrier ts1 i13 i14
RRHO
Geometry[angstrom] 51
C	-0.700815	0.752947	2.62007
C	-0.710327	-0.689594	2.46444
C	0.647516	-1.15022	2.27458
C	1.49729	0.01594	2.32305
C	0.672386	1.19185	2.5163
C	-1.7086	1.51021	2.04316
C	-2.79605	0.884567	1.33382
C	-2.81072	-0.505766	1.19843
C	-1.73872	-1.28289	1.75989
C	2.56953	0.0838298	1.45514
C	2.88179	1.28776	0.740641
C	2.08877	2.41862	0.917624
C	0.964162	2.35481	1.81697
C	0.940857	-2.20408	1.39658
C	2.17822	-2.21219	0.648267
C	2.89799	-1.01712	0.607719
C	-1.46916	-2.35746	0.849996
C	-0.150472	-2.82133	0.662087
C	-0.0806952	3.14665	1.22436
C	-1.40971	2.73455	1.34489
C	-3.23507	1.72104	0.269472
C	-3.90316	1.10904	-0.793659
C	-3.92333	-0.302578	-0.92737
C	-3.27236	-1.11865	-0.000718921
C	3.10437	-2.71623	-1.56335
C	2.34639	-3.15536	-0.44465
C	3.33794	1.92934	-1.53522
C	1.79559	3.27672	-0.181839
C	2.51896	3.07314	-1.36193
C	3.44497	0.961819	-0.529324
C	3.50337	-0.523103	-0.603384
C	3.59975	-1.40806	-1.67927
C	0.388628	3.75538	0.0194341
C	-1.922	3.72617	-0.791641
C	-0.569757	4.13914	-0.91811
C	-2.33102	2.92106	0.271246
C	-2.41615	-2.3318	-0.219274
C	-2.10067	-3.0062	-1.39076
C	-0.805111	-3.57912	-1.55767
C	0.140263	-3.40543	-0.577571
H	-4.25088	1.69811	-1.63583
H	-4.28656	-0.713481	-1.86346
H	3.28282	-3.41473	-2.37321
H	3.73255	1.73817	-2.52754
H	2.32752	3.68923	-2.23418
H	4.03783	-1.0924	-2.62041
H	-2.57683	3.88728	-1.64149
H	-0.269298	4.59333	-1.85644
H	-2.76917	-2.98641	-2.24567
H	-0.55408	-4.03016	-2.51199
H	2.29862	-4.21948	-0.243956
Core RigidRotor
SymmetryFactor 0.5
End
Tunneling Eckart
ImaginaryFrequency[1/cm] 492.3989
WellDepth[kcal/mol] 11.72
WellDepth[kcal/mol] 28.65
End
Frequencies[1/cm] 146
77.0246	81.4362
159.887	166.743	177.501
188.113	200.112	254.591
314.535	320.129	327.855
340.135	345.939	355.997
366.333	386.138	403.712
409.794	419.13	423.056
443.743	448.8	478.609
492.827	500.093	501.507
510.709	525.407	530.774
534.959	553.812	560.977
577.548	583.975	597.815
604.063	605.587	612.097
628.055	629.646	635.384
657.108	673.809	681.936
697.746	700.062	713.187
715.559	725.73	737.693
741.984	744.193	760.453
764.582	768.047	770.642
772.451	787.307	789.029
805.922	807.13	820.001
823.504	831.463	834.17
838.736	843.969	877.893
882.046	934.599	940.615
948.558	949.334	956.812
958.345	974.787	997.041
1000.13	1003.2	1024.61
1050.05	1071.51	1079.96
1107.66	1122.83	1127.66
1134.93	1167.66	1170.58
1178.66	1183.87	1186.18
1203.33	1232.75	1241.24
1243.78	1250.18	1267.37
1287.26	1290.55	1306.46
1310.8	1322.55	1327.83
1338.64	1342.76	1349.21
1356.92	1368.19	1389.81
1396.81	1409.66	1414.23
1422.88	1424.04	1429.18
1433.67	1435.63	1438.95
1444.47	1468.14	1496.15
1503.89	1528.23	1535.23
1566.53	1568.42	1578.58
1582.14	1586.79	1599.09
1603.96	1606.24	1626.82
1630.6	3154.48	3157.45
3158.86	3159.76	3160.83
3164.05	3169.36	3175.18
3176.02	3177.09	3181.16
ZeroEnergy[kcal/mol] 11.72
ElectronicLevels[1/cm] 1
0 2
End
!----------------------------------
!-------c40h11_ts2------------
Barrier ts2 i14 p6
RRHO
Geometry[angstrom] 51
C	-0.446868	0.501795	2.67049
C	-0.460999	-0.943243	2.5585
C	0.905832	-1.39326	2.39044
C	1.76515	-0.226686	2.39655
C	0.929163	0.944715	2.5693
C	-1.44921	1.24341	2.0643
C	-2.51906	0.598806	1.34628
C	-2.53161	-0.793876	1.23693
C	-1.47626	-1.56202	1.84544
C	2.84614	-0.172273	1.53025
C	3.16526	1.03837	0.818052
C	2.36121	2.16796	0.985761
C	1.22342	2.10312	1.86698
C	1.17888	-2.43712	1.51905
C	2.32005	-2.39576	0.643212
C	3.14446	-1.26872	0.644901
C	-1.19696	-2.66227	0.959151
C	0.121122	-3.09591	0.796993
C	0.179851	2.88736	1.25818
C	-1.14678	2.46091	1.35654
C	-2.94325	1.41871	0.259935
C	-3.58334	0.788638	-0.805775
C	-3.59631	-0.62826	-0.916873
C	-2.96915	-1.42784	0.0368877
C	2.76882	-2.72906	-1.70505
C	2.03403	-3.09509	-0.571258
C	3.63608	1.69569	-1.45135
C	2.08105	3.03353	-0.112571
C	2.81879	2.84542	-1.28025
C	3.72429	0.7239	-0.455599
C	3.70947	-0.774929	-0.568814
C	3.60204	-1.58297	-1.70176
C	0.661669	3.50225	0.0651892
C	-1.63232	3.4363	-0.791459
C	-0.282445	3.86998	-0.891648
C	-2.04998	2.6307	0.266181
C	-2.09948	-2.6439	-0.144393
C	-1.69382	-3.28603	-1.31256
C	-0.352905	-3.73022	-1.47633
C	0.593167	-3.53422	-0.473475
H	-3.91253	1.36164	-1.66618
H	-3.93483	-1.05414	-1.85545
H	2.5797	-3.212	-2.65761
H	3.00001	-5.16019	-0.164769
H	4.03059	1.50417	-2.44363
H	2.63638	3.46484	-2.15204
H	4.00004	-1.24932	-2.65421
H	-2.27212	3.58645	-1.65463
H	0.0293267	4.32612	-1.82532
H	-2.33276	-3.28882	-2.18937
H	-0.0474283	-4.04882	-2.46729
Core RigidRotor
SymmetryFactor 0.5
End
Tunneling Eckart
ImaginaryFrequency[1/cm] 302.3946
WellDepth[kcal/mol] 45.96
WellDepth[kcal/mol] 2.46
End
Frequencies[1/cm] 146
85.1842	85.7123
156.838	170.049	175.351
179.927	187.792	195.555
203.766	315.757	318.139
338.551	340.067	341.051
361.622	362.172	380.65
381.733	410.732	423.345
424.157	449.493	450.192
462.355	462.476	501.226
501.718	503.899	512.793
530.265	542.651	543.014
543.263	587.033	588.54
601.534	601.915	612.444
613.249	628.299	628.826
629.42	659.158	659.733
687.319	687.973	704.424
707.607	722.901	724.169
728.916	738.74	743.852
744.863	765.125	766.567
772.688	773.415	775.204
789.258	789.679	814.45
822.095	823.527	833.802
836.444	841.001	841.597
847.901	889.062	889.183
945.149	951.942	954.266
957.542	958.576	980.804
997.656	998.535	1004.11
1004.41	1035.79	1076.62
1078.79	1108.77	1109.95
1136.84	1137.76	1154.61
1178.27	1179.05	1186.13
1202.49	1204	1238.9
1239.59	1240.44	1260.77
1262.51	1288.25	1288.66
1314.45	1315.15	1324.83
1327.66	1328.89	1343.18
1346.09	1362.21	1365.3
1391.44	1416.23	1417.92
1421.38	1424.24	1425.28
1432.04	1432.48	1434.2
1438.59	1440.17	1493.38
1494.23	1494.87	1560.72
1563.49	1574.62	1584.24
1584.94	1585.72	1592.54
1601.67	1607.16	1607.81
1627.4	1627.75	3159.02
3159.97	3160.35	3161.47
3162.34	3175.26	3175.66
3176.9	3177.19	3178.54
ZeroEnergy[kcal/mol] 29.03
ElectronicLevels[1/cm] 1
0 2
End
End
